# Supplementary material for: Extreme mortality and reproductive failure of common murres resulting from the northeast Pacific marine heatwave of 2014-2016
Source: PLoS One. 2020 Jan 15;15(1):e0226087. doi: 10.1371/journal.pone.0226087 (PMC6961838; doi:10.1371/journal.pone.0226087)
Supplement: S1 Dataset — (XLSX) [file pone.0226087.s007.xlsx]

## Sheet: Data
seq	Rehab_center	Intake_year	Intake_date	Transfer_source	Transfer_to	Location_found	Location_city	Location_state	Latitude	Longitude	Lat_Zone	Ocean_area	Age	Mass	Finding	Fate
1	Alaska Raptor Center	2015	2015-11-23				Sitka	Alaska	57.053	-135.33	SEAK	GOA	Unk	628	Emaciated	Died
2	Alaska Raptor Center	2015	2015-12-17			found on porch	Sitka	Alaska	57.053	-135.33	SEAK	GOA	Unk		DOA	Released
3	Alaska Raptor Center	2015	2015-12-19				Sitka	Alaska	57.053	-135.33	SEAK	GOA	Unk		Emaciated	Died
4	Alaska Raptor Center	2015	2015-12-19			airport runway	Sitka	Alaska	57.0503	-135.365	SEAK	GOA	Unk		Emaciated	Died
5	Alaska Raptor Center	2015	2015-12-19			Cannon Island Drive	Sitka	Alaska	57.0454	-135.304	SEAK	GOA	Unk		DOA	Died
6	Alaska Raptor Center	2015	2015-12-20			Herring Cove	Sitka	Alaska	57.0268	-135.178	SEAK	GOA	Unk		Emaciated	Died
26	Alaska SeaLife Center	2015	2015-05-03			Seward	Seward	Alaska	60.062	-149.26	NGOA	GOA	Unk		Injured	Died
27	Alaska SeaLife Center	2015	2015-10-06			Seward	Seward	Alaska	60.0975	-149.444	NGOA	GOA	Unk		DOA	Died
28	Alaska SeaLife Center	2015	2015-11-12			Seward	Seward	Alaska	60.0975	-149.444	NGOA	GOA	Unk		Emaciated	Died
29	Alaska SeaLife Center	2015	2015-11-13			Seward	Seward	Alaska	60.0975	-149.444	NGOA	GOA	Unk		Emaciated	Died
30	Alaska SeaLife Center	2015	2015-11-14			Seward	Seward	Alaska	60.085	-149.266	NGOA	GOA	Unk		Emaciated	Died
31	Alaska SeaLife Center	2015	2015-11-15			Seward	Seward	Alaska	60.06	-149.262	NGOA	GOA	Unk		Emaciated	Died
32	Alaska SeaLife Center	2015	2015-11-15			Seward	Seward	Alaska	60.0975	-149.444	NGOA	GOA	Unk		Emaciated	Died
33	Alaska SeaLife Center	2015	2015-11-15			Seward	Seward	Alaska	60.123	-149.222	NGOA	GOA	Unk		Injured	Died
34	Alaska SeaLife Center	2015	2015-11-15			Seward	Seward	Alaska	60.065	-149.263	NGOA	GOA	Unk		Emaciated	Died
35	Alaska SeaLife Center	2015	2015-11-15			Seward	Seward	Alaska	60.0975	-149.444	NGOA	GOA	Unk		Emaciated	Died
36	Alaska SeaLife Center	2015	2015-11-15			Seward	Seward	Alaska	60.143	-149.215	NGOA	GOA	Unk		Emaciated	Died
37	Alaska SeaLife Center	2015	2015-11-15			Seward	Seward	Alaska	60.15	-149.211	NGOA	GOA	Unk		Emaciated	Died
38	Alaska SeaLife Center	2015	2015-11-15			Seward	Seward	Alaska	60.103	-149.236	NGOA	GOA	Unk		Emaciated	Died
39	Alaska SeaLife Center	2015	2015-11-16			Seward	Seward	Alaska	60.066	-149.262	NGOA	GOA	Unk		Emaciated	Died
40	Alaska SeaLife Center	2015	2015-11-16			Seward	Seward	Alaska	60.06	-149.263	NGOA	GOA	Unk		Emaciated	Died
41	Alaska SeaLife Center	2015	2015-11-16			Seward	Seward	Alaska	60.066	-149.262	NGOA	GOA	Unk		Emaciated	Died
42	Alaska SeaLife Center	2015	2015-11-16			Seward	Seward	Alaska	60.072	-149.255	NGOA	GOA	Unk		Emaciated	Died
43	Alaska SeaLife Center	2015	2015-11-16			Seward	Seward	Alaska	60.061	-149.263	NGOA	GOA	Unk		Emaciated	Died
44	Alaska SeaLife Center	2015	2015-11-16			Seward	Seward	Alaska	60.074	-149.26	NGOA	GOA	Unk		Emaciated	Died
45	Alaska SeaLife Center	2015	2015-11-16			Seward	Seward	Alaska	60.06	-149.262	NGOA	GOA	Unk		Emaciated	Died
46	Alaska SeaLife Center	2015	2015-11-16			Seward	Seward	Alaska	60.101	-149.242	NGOA	GOA	Unk		Emaciated	Died
47	Alaska SeaLife Center	2015	2015-11-17			Seward	Seward	Alaska	60.143	-149.215	NGOA	GOA	Unk		Emaciated	Died
48	Alaska SeaLife Center	2015	2015-11-17			Seward	Seward	Alaska	60.073	-149.222	NGOA	GOA	Unk		DOA	Died
49	Alaska SeaLife Center	2015	2015-11-17			Seward	Seward	Alaska	60.072	-149.261	NGOA	GOA	Unk		Emaciated	Died
50	Alaska SeaLife Center	2015	2015-11-17			Seward	Seward	Alaska	60.073	-149.261	NGOA	GOA	Unk		Emaciated	Died
51	Alaska SeaLife Center	2015	2015-11-17			Seward	Seward	Alaska	60.071	-149.262	NGOA	GOA	Unk		Emaciated	Died
52	Alaska SeaLife Center	2015	2015-11-17			Seward	Seward	Alaska	60.0975	-149.444	NGOA	GOA	Unk		Emaciated	Died
53	Alaska SeaLife Center	2015	2015-11-17			Seward	Seward	Alaska	60.15	-149.211	NGOA	GOA	Unk		DOA	Died
54	Alaska SeaLife Center	2015	2015-11-17			Seward	Seward	Alaska	60.06	-149.263	NGOA	GOA	Unk		DOA	Died
55	Alaska SeaLife Center	2015	2015-11-17			Seward	Seward	Alaska	60.072	-149.26	NGOA	GOA	Unk		Emaciated	Died
56	Alaska SeaLife Center	2015	2015-11-18			Seward	Seward	Alaska	60.061	-149.261	NGOA	GOA	Unk		Emaciated	Died
57	Alaska SeaLife Center	2015	2015-11-18			Seward	Seward	Alaska	60.073	-149.261	NGOA	GOA	Unk		Emaciated	Died
58	Alaska SeaLife Center	2015	2015-11-18			Seward	Seward	Alaska	60.072	-149.263	NGOA	GOA	Unk		Emaciated	Died
59	Alaska SeaLife Center	2015	2015-11-18			Seward	Seward	Alaska	60.071	-149.262	NGOA	GOA	Unk		Emaciated	Died
60	Alaska SeaLife Center	2015	2015-11-18			Seward	Seward	Alaska	60.07	-149.263	NGOA	GOA	Unk		DOA	Died
61	Alaska SeaLife Center	2015	2015-11-19			Seward	Seward	Alaska	60.061	-149.262	NGOA	GOA	Unk		Emaciated	Died
62	Alaska SeaLife Center	2015	2015-11-24			Seward	Seward	Alaska	60.073	-149.261	NGOA	GOA	Unk		Emaciated	Died
63	Alaska SeaLife Center	2015	2015-11-25			Seward	Seward	Alaska	60.103	-149.231	NGOA	GOA	Unk		Emaciated	Died
64	Alaska SeaLife Center	2015	2015-11-25			Seward	Seward	Alaska	60.083	-149.251	NGOA	GOA	Unk		Emaciated	Died
65	Alaska SeaLife Center	2015	2015-11-26			Seward	Seward	Alaska	60.076	-149.224	NGOA	GOA	Unk		Emaciated	Died
66	Alaska SeaLife Center	2015	2015-11-27			Seward	Seward	Alaska	60.056	-149.263	NGOA	GOA	Unk		DOA	Died
67	Alaska SeaLife Center	2015	2015-11-28			Seward	Seward	Alaska	60.0975	-149.444	NGOA	GOA	Unk		Emaciated	Died
68	Alaska SeaLife Center	2015	2015-12-01			Seward	Seward	Alaska	60.066	-149.262	NGOA	GOA	Unk		Emaciated	Died
69	Alaska SeaLife Center	2015	2015-12-01			Seward	Seward	Alaska	60.066	-149.262	NGOA	GOA	Unk		Emaciated	Died
70	Alaska SeaLife Center	2015	2015-12-01			Seward	Seward	Alaska	60.066	-149.262	NGOA	GOA	Unk		Emaciated	Died
71	Alaska SeaLife Center	2015	2015-12-01			Seward	Seward	Alaska	60.066	-149.262	NGOA	GOA	Unk		Emaciated	Died
72	Alaska SeaLife Center	2015	2015-12-02			Seward	Seward	Alaska	60.15	-149.211	NGOA	GOA	Unk		Emaciated	Died
73	Alaska SeaLife Center	2015	2015-12-03			Seward	Seward	Alaska	60.071	-149.262	NGOA	GOA	Unk		Emaciated	Died
74	Alaska SeaLife Center	2015	2015-12-07			Seward	Seward	Alaska	60.0975	-149.444	NGOA	GOA	Unk		DOA	Died
75	Alaska SeaLife Center	2015	2015-12-12			Seward	Seward	Alaska	60.112	-149.229	NGOA	GOA	Unk		Emaciated	Died
76	Alaska SeaLife Center	2015	2015-12-16			Seward	Seward	Alaska	60.073	-149.261	NGOA	GOA	Unk		Emaciated	Died
77	Alaska SeaLife Center	2015	2015-12-16			Seward	Seward	Alaska	60.083	-149.244	NGOA	GOA	Unk		Emaciated	Died
78	Alaska SeaLife Center	2015	2015-12-16			Seward	Seward	Alaska	60.15	-149.211	NGOA	GOA	Unk		Emaciated	Died
79	Alaska SeaLife Center	2015	2015-12-17			Seward	Seward	Alaska	60.072	-149.263	NGOA	GOA	Unk		Emaciated	Died
80	Alaska SeaLife Center	2015	2015-12-19			Seward	Seward	Alaska	60.094	-149.26	NGOA	GOA	Unk		Emaciated	Died
81	Alaska SeaLife Center	2015	2015-12-19			Seward	Seward	Alaska	60.06	-149.263	NGOA	GOA	Unk		DOA	Died
82	Alaska SeaLife Center	2015	2015-12-22			Seward	Seward	Alaska	60.072	-149.261	NGOA	GOA	Unk		Emaciated	Died
83	Alaska SeaLife Center	2015	2015-12-22			Seward	Seward	Alaska	60.073	-149.261	NGOA	GOA	Unk		Emaciated	Died
84	Alaska SeaLife Center	2015	2015-12-22			Seward	Seward	Alaska	60.056	-149.263	NGOA	GOA	Unk		Emaciated	Died
85	Alaska SeaLife Center	2015	2015-12-22			Seward	Seward	Alaska	60.093	-149.235	NGOA	GOA	Unk		Emaciated	Died
86	Alaska SeaLife Center	2015	2015-12-22			Seward	Seward	Alaska	60.071	-149.262	NGOA	GOA	Unk		Emaciated	Died
87	Alaska SeaLife Center	2015	2015-12-22			Seward	Seward	Alaska	60.15	-149.211	NGOA	GOA	Unk		Emaciated	Died
88	Alaska SeaLife Center	2015	2015-12-22			Seward	Seward	Alaska	60.08	-149.255	NGOA	GOA	Unk		Emaciated	Died
89	Alaska SeaLife Center	2015	2015-12-22			Seward	Seward	Alaska	60.072	-149.261	NGOA	GOA	Unk		Emaciated	Died
90	Alaska SeaLife Center	2015	2015-12-22			Seward	Seward	Alaska	60.072	-149.261	NGOA	GOA	Unk		Emaciated	Died
91	Alaska SeaLife Center	2015	2015-12-22			Seward	Seward	Alaska	60.106	-149.228	NGOA	GOA	Unk		Emaciated	Died
92	Alaska SeaLife Center	2015	2015-12-22			Seward	Seward	Alaska	60.072	-149.261	NGOA	GOA	Unk		Emaciated	Died
93	Alaska SeaLife Center	2015	2015-12-22			Seward	Seward	Alaska	60.071	-149.262	NGOA	GOA	Unk		Emaciated	Died
94	Alaska SeaLife Center	2015	2015-12-23			Seward	Seward	Alaska	60.073	-149.265	NGOA	GOA	Unk		Emaciated	Died
95	Alaska SeaLife Center	2015	2015-12-23			Seward	Seward	Alaska	60.073	-149.261	NGOA	GOA	Unk		Emaciated	Died
96	Alaska SeaLife Center	2015	2015-12-23			Seward	Seward	Alaska	60.0975	-149.444	NGOA	GOA	Unk		Emaciated	Died
97	Alaska SeaLife Center	2015	2015-12-23			Seward	Seward	Alaska	60.0975	-149.444	NGOA	GOA	Unk		Emaciated	Died
98	Alaska SeaLife Center	2015	2015-12-24			Seward	Seward	Alaska	60.093	-149.235	NGOA	GOA	Unk		Emaciated	Died
99	Alaska SeaLife Center	2015	2015-12-24			Seward	Seward	Alaska	60.072	-149.261	NGOA	GOA	Unk		Emaciated	Died
100	Alaska SeaLife Center	2015	2015-12-24			Seward	Seward	Alaska	60.072	-149.261	NGOA	GOA	Unk		Emaciated	Died
101	Alaska SeaLife Center	2015	2015-12-24			Seward	Seward	Alaska	60.073	-149.261	NGOA	GOA	Unk		Emaciated	Died
102	Alaska SeaLife Center	2015	2015-12-25			Seward	Seward	Alaska	60.072	-149.221	NGOA	GOA	Unk		Emaciated	Died
103	Alaska SeaLife Center	2015	2015-12-25			Seward	Seward	Alaska	60.05	-149.263	NGOA	GOA	Unk		Emaciated	Died
104	Alaska SeaLife Center	2015	2015-12-25			Seward	Seward	Alaska	60.07	-149.261	NGOA	GOA	Unk		Emaciated	Died
105	Alaska SeaLife Center	2015	2015-12-25			Seward	Seward	Alaska	60.07	-149.261	NGOA	GOA	Unk		Emaciated	Died
106	Alaska SeaLife Center	2015	2015-12-26			Seward	Seward	Alaska	60.07	-149.266	NGOA	GOA	Unk		DOA	Died
107	Alaska SeaLife Center	2015	2015-12-26			Seward	Seward	Alaska	60.106	-149.225	NGOA	GOA	Unk		Emaciated	Died
108	Alaska SeaLife Center	2015	2015-12-27			Seward	Seward	Alaska	60.07	-149.261	NGOA	GOA	Unk		Emaciated	Died
109	Alaska SeaLife Center	2015	2015-12-28			Seward	Seward	Alaska	60.07	-149.261	NGOA	GOA	Unk		Emaciated	Died
110	Alaska SeaLife Center	2015	2015-12-29			Seward	Seward	Alaska	60.056	-149.263	NGOA	GOA	Unk		DOA	Died
111	Alaska SeaLife Center	2015	2015-12-29			Seward	Seward	Alaska	60.07	-149.261	NGOA	GOA	Unk		Emaciated	Died
112	Alaska SeaLife Center	2015	2015-12-29			Seward	Seward	Alaska	60.07	-149.261	NGOA	GOA	Unk		Emaciated	Died
113	Alaska SeaLife Center	2015	2015-12-29			Seward	Seward	Alaska	60.07	-149.261	NGOA	GOA	Unk		Emaciated	Died
114	Alaska SeaLife Center	2015	2015-12-29			Seward	Seward	Alaska	60.07	-149.261	NGOA	GOA	Unk		DOA	Died
115	Alaska SeaLife Center	2015	2015-12-29			Seward	Seward	Alaska	60.07	-149.261	NGOA	GOA	Unk		DOA	Died
116	Alaska SeaLife Center	2015	2015-12-29			Seward	Seward	Alaska	60.106	-149.225	NGOA	GOA	Unk		Emaciated	Died
117	Alaska SeaLife Center	2015	2015-12-29			Seward	Seward	Alaska	60.092	-149.26	NGOA	GOA	Unk		Emaciated	Died
118	Alaska SeaLife Center	2015	2015-12-29			Seward	Seward	Alaska	60.0975	-149.444	NGOA	GOA	Unk		Emaciated	Died
119	Alaska SeaLife Center	2015	2015-12-30			Seward	Seward	Alaska	60.0975	-149.444	NGOA	GOA	Unk		Emaciated	Died
120	Alaska SeaLife Center	2015	2015-12-31			Seward	Seward	Alaska	60.15	-149.211	NGOA	GOA	Unk		Emaciated	Died
121	Alaska SeaLife Center	2016	2016-01-01			Seward	Seward	Alaska	60.0975	-149.444	NGOA	GOA	Unk		Emaciated	Died
122	Alaska SeaLife Center	2016	2016-01-02			Seward	Seward	Alaska	60.0975	-149.444	NGOA	GOA	Unk		Emaciated	Died
123	Alaska SeaLife Center	2016	2016-01-02			Seward	Seward	Alaska	60.0975	-149.444	NGOA	GOA	Unk		Emaciated	Died
124	Alaska SeaLife Center	2016	2016-01-02			Seward	Seward	Alaska	60.0975	-149.444	NGOA	GOA	Unk		Emaciated	Died
125	Alaska SeaLife Center	2016	2016-01-02			Resurection Bay	Resurection Bay	Alaska	59.574	-149.201	NGOA	GOA	Unk		Emaciated	Died
126	Alaska SeaLife Center	2016	2016-01-02			Seward	Seward	Alaska	60.0975	-149.444	NGOA	GOA	Unk		Emaciated	Died
127	Alaska SeaLife Center	2016	2016-01-02			Seward	Seward	Alaska	60.0975	-149.444	NGOA	GOA	Unk		Emaciated	Died
128	Alaska SeaLife Center	2016	2016-01-03			Seward	Seward	Alaska	60.103	-149.231	NGOA	GOA	Unk		Emaciated	Died
129	Alaska SeaLife Center	2016	2016-01-03			Seward	Seward	Alaska	60.0975	-149.444	NGOA	GOA	Unk		Emaciated	Died
130	Alaska SeaLife Center	2016	2016-01-03			Seward	Seward	Alaska	60.0975	-149.444	NGOA	GOA	Unk		Emaciated	Died
131	Alaska SeaLife Center	2016	2016-01-03			Seward	Seward	Alaska	60.0975	-149.444	NGOA	GOA	Unk		Emaciated	Died
132	Alaska SeaLife Center	2016	2016-01-04			Seward	Seward	Alaska	60.0975	-149.444	NGOA	GOA	Unk		DOA	Died
133	Alaska SeaLife Center	2016	2016-01-04			Seward	Seward	Alaska	60.0975	-149.444	NGOA	GOA	Unk		DOA	Died
134	Alaska SeaLife Center	2016	2016-01-21			Seward	Seward	Alaska	60.07	-149.262	NGOA	GOA	Unk		Emaciated	Died
135	Alaska SeaLife Center	2016	2016-03-06			Seward	Seward	Alaska	60.103	-149.231	NGOA	GOA	Unk		Emaciated	Died
136	Alaska WildBird Rehabilitation Center	2015	2015-12-29		Bird Treatment & Learning Center	Wasilla	Wasilla	Alaska	61.5814	-149.439	COOK	GOA	AHY		Weak	Died
137	Alaska WildBird Rehabilitation Center	2015	2015-12-29		Bird Treatment & Learning Center	Wasilla	Wasilla	Alaska	61.5814	-149.439	COOK	GOA	AHY		Weak	Died
138	Alaska WildBird Rehabilitation Center	2015	2015-12-29		Bird Treatment & Learning Center	Wasilla	Wasilla	Alaska	61.5814	-149.439	COOK	GOA	AHY		Weak	Died
139	Alaska WildBird Rehabilitation Center	2015	2015-12-29		Bird Treatment & Learning Center	Wasilla	Wasilla	Alaska	61.5814	-149.439	COOK	GOA	AHY		Weak	Died
140	Alaska WildBird Rehabilitation Center	2015	2015-12-29		Bird Treatment & Learning Center	Wasilla	Wasilla	Alaska	61.5814	-149.439	COOK	GOA	AHY		Weak	Died
141	Alaska WildBird Rehabilitation Center	2015	2015-12-29		Bird Treatment & Learning Center	Wasilla	Wasilla	Alaska	61.5814	-149.439	COOK	GOA	AHY		Weak	Died
142	Alaska WildBird Rehabilitation Center	2015	2015-12-29		Bird Treatment & Learning Center	Wasilla	Wasilla	Alaska	61.5814	-149.439	COOK	GOA	AHY		Weak	Released
143	Alaska WildBird Rehabilitation Center	2015	2015-12-29		Bird Treatment & Learning Center	Wasilla	Wasilla	Alaska	61.5814	-149.439	COOK	GOA	AHY		Weak	Died
144	Alaska WildBird Rehabilitation Center	2015	2015-12-29		Bird Treatment & Learning Center	Wasilla	Wasilla	Alaska	61.5814	-149.439	COOK	GOA	AHY		Weak	Died
145	Alaska WildBird Rehabilitation Center	2015	2015-12-29		Bird Treatment & Learning Center	Wasilla	Wasilla	Alaska	61.5814	-149.439	COOK	GOA	AHY		Weak	Released
146	Alaska WildBird Rehabilitation Center	2015	2015-12-29		Bird Treatment & Learning Center	Palmer	Palmer	Alaska	61.5997	-149.113	COOK	GOA	AHY		Weak	Released
147	Alaska WildBird Rehabilitation Center	2015	2015-12-29		Bird Treatment & Learning Center	Palmer	Palmer	Alaska	61.5997	-149.113	COOK	GOA	AHY		Weak	Died
148	Alaska WildBird Rehabilitation Center	2015	2015-12-29		Bird Treatment & Learning Center	Palmer	Palmer	Alaska	61.5997	-149.113	COOK	GOA	AHY		Weak	Died
149	Alaska WildBird Rehabilitation Center	2015	2015-12-29		Bird Treatment & Learning Center	Palmer	Palmer	Alaska	61.5997	-149.113	COOK	GOA	AHY		Weak	Died
150	Alaska WildBird Rehabilitation Center	2015	2015-12-29		Bird Treatment & Learning Center	Palmer	Palmer	Alaska	61.5997	-149.113	COOK	GOA	AHY		Weak	Died
151	Alaska WildBird Rehabilitation Center	2015	2015-12-29		Bird Treatment & Learning Center	Palmer	Palmer	Alaska	61.5997	-149.113	COOK	GOA	AHY		Weak	Died
152	Alaska WildBird Rehabilitation Center	2015	2015-12-29		Bird Treatment & Learning Center	Palmer	Palmer	Alaska	61.5997	-149.113	COOK	GOA	AHY		Weak	Died
153	Alaska WildBird Rehabilitation Center	2015	2015-12-29		Bird Treatment & Learning Center	Palmer	Palmer	Alaska	61.5997	-149.113	COOK	GOA	AHY		Weak	Released
154	Alaska WildBird Rehabilitation Center	2015	2015-12-29		Bird Treatment & Learning Center	Palmer	Palmer	Alaska	61.5997	-149.113	COOK	GOA	AHY		Weak	Died
155	Alaska WildBird Rehabilitation Center	2015	2015-12-29		Bird Treatment & Learning Center	Palmer	Palmer	Alaska	61.5997	-149.113	COOK	GOA	AHY		Weak	Released
156	Alaska WildBird Rehabilitation Center	2015	2015-12-29		Bird Treatment & Learning Center	Palmer	Palmer	Alaska	61.5997	-149.113	COOK	GOA	AHY		Weak	Died
157	Alaska WildBird Rehabilitation Center	2015	2015-12-29		Bird Treatment & Learning Center	Palmer	Palmer	Alaska	61.5997	-149.113	COOK	GOA	AHY		Weak	Died
158	Alaska WildBird Rehabilitation Center	2015	2015-12-29		Bird Treatment & Learning Center	Palmer	Palmer	Alaska	61.5997	-149.113	COOK	GOA	AHY		Weak	Died
159	Alaska WildBird Rehabilitation Center	2015	2015-12-29		Bird Treatment & Learning Center	Palmer	Palmer	Alaska	61.5997	-149.113	COOK	GOA	AHY		Weak	Died
160	Alaska WildBird Rehabilitation Center	2015	2015-12-29		Bird Treatment & Learning Center	Palmer	Palmer	Alaska	61.5997	-149.113	COOK	GOA	AHY		Weak	Unk
161	Alaska WildBird Rehabilitation Center	2015	2015-12-30		Bird Treatment & Learning Center	Wasilla	Wasilla	Alaska	61.5814	-149.439	COOK	GOA	AHY		Weak	Died
162	Alaska WildBird Rehabilitation Center	2015	2015-12-30		Bird Treatment & Learning Center	Wasilla	Wasilla	Alaska	61.5814	-149.439	COOK	GOA	AHY		Weak	Died
163	Alaska WildBird Rehabilitation Center	2015	2015-12-30		Bird Treatment & Learning Center	Wasilla	Wasilla	Alaska	61.5814	-149.439	COOK	GOA	AHY		Weak	Died
164	Alaska WildBird Rehabilitation Center	2015	2015-12-30		Bird Treatment & Learning Center	Wasilla	Wasilla	Alaska	61.5814	-149.439	COOK	GOA	AHY		Weak	Died
165	Alaska WildBird Rehabilitation Center	2015	2015-12-30		Bird Treatment & Learning Center	Wasilla	Wasilla	Alaska	61.5814	-149.439	COOK	GOA	AHY		Weak	Died
166	Alaska WildBird Rehabilitation Center	2015	2015-12-30		Bird Treatment & Learning Center	Wasilla	Wasilla	Alaska	61.5814	-149.439	COOK	GOA	AHY		Weak	Died
167	Alaska WildBird Rehabilitation Center	2015	2015-12-30		Bird Treatment & Learning Center	Wasilla	Wasilla	Alaska	61.5814	-149.439	COOK	GOA	AHY		Weak	Died
168	Alaska WildBird Rehabilitation Center	2015	2015-12-30		Bird Treatment & Learning Center	Wasilla	Wasilla	Alaska	61.5814	-149.439	COOK	GOA	AHY		Weak	Died
169	Alaska WildBird Rehabilitation Center	2015	2015-12-30		Bird Treatment & Learning Center	Wasilla	Wasilla	Alaska	61.5814	-149.439	COOK	GOA	AHY		Weak	Died
170	Alaska WildBird Rehabilitation Center	2015	2015-12-30		Bird Treatment & Learning Center	Wasilla	Wasilla	Alaska	61.5814	-149.439	COOK	GOA	AHY		Weak	Died
171	Alaska WildBird Rehabilitation Center	2015	2015-12-30		Bird Treatment & Learning Center	Wasilla	Wasilla	Alaska	61.5814	-149.439	COOK	GOA	AHY		Weak	Died
172	Alaska WildBird Rehabilitation Center	2015	2015-12-30		Bird Treatment & Learning Center	Wasilla	Wasilla	Alaska	61.5814	-149.439	COOK	GOA	AHY		Weak	Died
173	Alaska WildBird Rehabilitation Center	2015	2015-12-30		Bird Treatment & Learning Center	Wasilla	Wasilla	Alaska	61.5814	-149.439	COOK	GOA	AHY		Weak	Died
174	Alaska WildBird Rehabilitation Center	2015	2015-12-30		Bird Treatment & Learning Center	Wasilla	Wasilla	Alaska	61.5814	-149.439	COOK	GOA	AHY		Weak	Died
175	Alaska WildBird Rehabilitation Center	2015	2015-12-30		Bird Treatment & Learning Center	Wasilla	Wasilla	Alaska	61.5814	-149.439	COOK	GOA	AHY		Weak	Died
176	Alaska WildBird Rehabilitation Center	2015	2015-12-30		Bird Treatment & Learning Center	Wasilla	Wasilla	Alaska	61.5814	-149.439	COOK	GOA	AHY		Weak	Died
177	Alaska WildBird Rehabilitation Center	2015	2015-12-30		Bird Treatment & Learning Center	Wasilla	Wasilla	Alaska	61.5814	-149.439	COOK	GOA	AHY		Weak	Died
178	Alaska WildBird Rehabilitation Center	2015	2015-12-30		Bird Treatment & Learning Center	Wasilla	Wasilla	Alaska	61.5814	-149.439	COOK	GOA	AHY		Weak	Died
179	Alaska WildBird Rehabilitation Center	2015	2015-12-30		Bird Treatment & Learning Center	Wasilla	Wasilla	Alaska	61.5814	-149.439	COOK	GOA	AHY		Weak	Died
180	Alaska WildBird Rehabilitation Center	2015	2015-12-30		Bird Treatment & Learning Center	Wasilla	Wasilla	Alaska	61.5814	-149.439	COOK	GOA	AHY		Weak	Died
181	Alaska WildBird Rehabilitation Center	2015	2015-12-30		Bird Treatment & Learning Center	Wasilla	Wasilla	Alaska	61.5814	-149.439	COOK	GOA	AHY		Weak	Died
182	Alaska WildBird Rehabilitation Center	2015	2015-12-30		Bird Treatment & Learning Center	Wasilla	Wasilla	Alaska	61.5814	-149.439	COOK	GOA	AHY		Weak	Died
183	Alaska WildBird Rehabilitation Center	2015	2015-12-30		Bird Treatment & Learning Center	Wasilla	Wasilla	Alaska	61.5814	-149.439	COOK	GOA	AHY		Weak	Died
184	Alaska WildBird Rehabilitation Center	2015	2015-12-30		Bird Treatment & Learning Center	Wasilla	Wasilla	Alaska	61.5814	-149.439	COOK	GOA	AHY		Weak	Died
185	Alaska WildBird Rehabilitation Center	2015	2015-12-30		Bird Treatment & Learning Center	Wasilla	Wasilla	Alaska	61.5814	-149.439	COOK	GOA	AHY		Weak	Died
186	Alaska WildBird Rehabilitation Center	2015	2015-12-30		Bird Treatment & Learning Center	Wasilla	Wasilla	Alaska	61.5814	-149.439	COOK	GOA	AHY		Weak	Died
187	Alaska WildBird Rehabilitation Center	2015	2015-12-30		Bird Treatment & Learning Center	Wasilla	Wasilla	Alaska	61.5814	-149.439	COOK	GOA	AHY		Weak	Died
188	Alaska WildBird Rehabilitation Center	2015	2015-12-30		Bird Treatment & Learning Center	Wasilla	Wasilla	Alaska	61.5814	-149.439	COOK	GOA	AHY		Weak	Died
189	Alaska WildBird Rehabilitation Center	2015	2015-12-30		Bird Treatment & Learning Center	Wasilla	Wasilla	Alaska	61.5814	-149.439	COOK	GOA	AHY		Weak	Died
190	Alaska WildBird Rehabilitation Center	2015	2015-12-30		Bird Treatment & Learning Center	Wasilla	Wasilla	Alaska	61.5814	-149.439	COOK	GOA	AHY		Weak	Died
191	Alaska WildBird Rehabilitation Center	2015	2015-12-30		Bird Treatment & Learning Center	Wasilla	Wasilla	Alaska	61.5814	-149.439	COOK	GOA	AHY		Weak	Died
192	Alaska WildBird Rehabilitation Center	2015	2015-12-30		Bird Treatment & Learning Center	Wasilla	Wasilla	Alaska	61.5814	-149.439	COOK	GOA	AHY		Weak	Died
193	Alaska WildBird Rehabilitation Center	2015	2015-12-30		Bird Treatment & Learning Center	Wasilla	Wasilla	Alaska	61.5814	-149.439	COOK	GOA	AHY		Weak	Died
194	Alaska WildBird Rehabilitation Center	2015	2015-12-30		Bird Treatment & Learning Center	Wasilla	Wasilla	Alaska	61.5814	-149.439	COOK	GOA	AHY		Weak	Died
195	Alaska WildBird Rehabilitation Center	2015	2015-12-30		Bird Treatment & Learning Center	Wasilla	Wasilla	Alaska	61.5814	-149.439	COOK	GOA	AHY		Weak	Died
196	Alaska WildBird Rehabilitation Center	2015	2015-12-30		Bird Treatment & Learning Center	Wasilla	Wasilla	Alaska	61.5814	-149.439	COOK	GOA	AHY		Weak	Died
197	Alaska WildBird Rehabilitation Center	2015	2015-12-30		Bird Treatment & Learning Center	Wasilla	Wasilla	Alaska	61.5814	-149.439	COOK	GOA	AHY		Weak	Died
198	Alaska WildBird Rehabilitation Center	2015	2015-12-30		Bird Treatment & Learning Center	Wasilla	Wasilla	Alaska	61.5814	-149.439	COOK	GOA	AHY		Weak	Died
199	Alaska WildBird Rehabilitation Center	2015	2015-12-30		Bird Treatment & Learning Center	Wasilla	Wasilla	Alaska	61.5814	-149.439	COOK	GOA	AHY		Weak	Died
200	Alaska WildBird Rehabilitation Center	2015	2015-12-30		Bird Treatment & Learning Center	Wasilla	Wasilla	Alaska	61.5814	-149.439	COOK	GOA	AHY		Weak	Died
201	Alaska WildBird Rehabilitation Center	2016	2015-12-30		Bird Treatment & Learning Center	Wasilla	Wasilla	Alaska	61.5814	-149.439	COOK	GOA	AHY		Weak	Died
202	Alaska WildBird Rehabilitation Center	2016	2015-12-30		Bird Treatment & Learning Center	Wasilla	Wasilla	Alaska	61.5814	-149.439	COOK	GOA	AHY		Weak	Died
203	Alaska WildBird Rehabilitation Center	2016	2015-12-30		Bird Treatment & Learning Center	Wasilla	Wasilla	Alaska	61.5814	-149.439	COOK	GOA	AHY		Weak	Died
204	Alaska WildBird Rehabilitation Center	2016	2015-12-30		Bird Treatment & Learning Center	Wasilla	Wasilla	Alaska	61.5814	-149.439	COOK	GOA	AHY		Weak	Died
205	Alaska WildBird Rehabilitation Center	2016	2015-12-30		Bird Treatment & Learning Center	Wasilla	Wasilla	Alaska	61.5814	-149.439	COOK	GOA	AHY		Weak	Died
206	Alaska WildBird Rehabilitation Center	2016	2015-12-30		Bird Treatment & Learning Center	Wasilla	Wasilla	Alaska	61.5814	-149.439	COOK	GOA	AHY		Weak	Died
207	Alaska WildBird Rehabilitation Center	2016	2015-12-30		Bird Treatment & Learning Center	Wasilla	Wasilla	Alaska	61.5814	-149.439	COOK	GOA	AHY		Weak	Died
208	Alaska WildBird Rehabilitation Center	2015	2015-12-31		Bird Treatment & Learning Center	Palmer	Palmer	Alaska	61.5997	-149.113	COOK	GOA	AHY		Weak	Died
209	Alaska WildBird Rehabilitation Center	2016	2015-12-31		Bird Treatment & Learning Center	Wasilla	Wasilla	Alaska	61.5814	-149.439	COOK	GOA	AHY		Weak	Died
210	Alaska WildBird Rehabilitation Center	2016	2015-12-31		Bird Treatment & Learning Center	Wasilla	Wasilla	Alaska	61.5814	-149.439	COOK	GOA	AHY		Weak	Died
211	Alaska WildBird Rehabilitation Center	2016	2015-12-31		Bird Treatment & Learning Center	Wasilla	Wasilla	Alaska	61.5814	-149.439	COOK	GOA	AHY		Weak	Died
212	Alaska WildBird Rehabilitation Center	2016	2015-12-31		Bird Treatment & Learning Center	Wasilla	Wasilla	Alaska	61.5814	-149.439	COOK	GOA	AHY		Weak	Died
213	Alaska WildBird Rehabilitation Center	2016	2015-12-31		Bird Treatment & Learning Center	Wasilla	Wasilla	Alaska	61.5814	-149.439	COOK	GOA	AHY		Weak	Died
214	Alaska WildBird Rehabilitation Center	2016	2015-12-31		Bird Treatment & Learning Center	Wasilla	Wasilla	Alaska	61.5814	-149.439	COOK	GOA	AHY		Weak	Died
215	Alaska WildBird Rehabilitation Center	2016	2015-12-31		Bird Treatment & Learning Center	Wasilla	Wasilla	Alaska	61.5814	-149.439	COOK	GOA	AHY		Weak	Died
216	Alaska WildBird Rehabilitation Center	2016	2015-12-31		Bird Treatment & Learning Center	Wasilla	Wasilla	Alaska	61.5814	-149.439	COOK	GOA	AHY		Weak	Died
217	Alaska WildBird Rehabilitation Center	2016	2015-12-31		Bird Treatment & Learning Center	Wasilla	Wasilla	Alaska	61.5814	-149.439	COOK	GOA	AHY		Weak	Died
218	Alaska WildBird Rehabilitation Center	2016	2015-12-31		Bird Treatment & Learning Center	Wasilla	Wasilla	Alaska	61.5814	-149.439	COOK	GOA	AHY		Weak	Died
219	Alaska WildBird Rehabilitation Center	2016	2015-12-31		Bird Treatment & Learning Center	Wasilla	Wasilla	Alaska	61.5814	-149.439	COOK	GOA	AHY		Weak	Died
220	Alaska WildBird Rehabilitation Center	2016	2015-12-31		Bird Treatment & Learning Center	Wasilla	Wasilla	Alaska	61.5814	-149.439	COOK	GOA	AHY		Weak	Died
221	Alaska WildBird Rehabilitation Center	2016	2015-12-31		Bird Treatment & Learning Center	Wasilla	Wasilla	Alaska	61.5814	-149.439	COOK	GOA	AHY		Weak	Died
222	Alaska WildBird Rehabilitation Center	2016	2015-12-31		Bird Treatment & Learning Center	Wasilla	Wasilla	Alaska	61.5814	-149.439	COOK	GOA	AHY		Weak	Died
223	Alaska WildBird Rehabilitation Center	2016	2015-12-31		Bird Treatment & Learning Center	Wasilla	Wasilla	Alaska	61.5814	-149.439	COOK	GOA	AHY		Weak	Died
224	Alaska WildBird Rehabilitation Center	2016	2015-12-31		Bird Treatment & Learning Center	Wasilla	Wasilla	Alaska	61.5814	-149.439	COOK	GOA	AHY		Weak	Died
225	Alaska WildBird Rehabilitation Center	2016	2015-12-31		Bird Treatment & Learning Center	Wasilla	Wasilla	Alaska	61.5814	-149.439	COOK	GOA	AHY		Weak	Died
226	Alaska WildBird Rehabilitation Center	2016	2015-12-31		Bird Treatment & Learning Center	Wasilla	Wasilla	Alaska	61.5814	-149.439	COOK	GOA	AHY		Weak	Died
227	Alaska WildBird Rehabilitation Center	2016	2015-12-31		Bird Treatment & Learning Center	Wasilla	Wasilla	Alaska	61.5814	-149.439	COOK	GOA	AHY		Weak	Died
228	Alaska WildBird Rehabilitation Center	2016	2015-12-31		Bird Treatment & Learning Center	Wasilla	Wasilla	Alaska	61.5814	-149.439	COOK	GOA	AHY		Weak	Died
229	Alaska WildBird Rehabilitation Center	2016	2015-12-31		Bird Treatment & Learning Center	Wasilla	Wasilla	Alaska	61.5814	-149.439	COOK	GOA	AHY		Weak	Died
230	Alaska WildBird Rehabilitation Center	2016	2015-12-31		Bird Treatment & Learning Center	Wasilla	Wasilla	Alaska	61.5814	-149.439	COOK	GOA	AHY		Weak	Died
231	Alaska WildBird Rehabilitation Center	2016	2015-12-31		Bird Treatment & Learning Center	Wasilla	Wasilla	Alaska	61.5814	-149.439	COOK	GOA	AHY		Weak	Died
232	Alaska WildBird Rehabilitation Center	2016	2015-12-31		Bird Treatment & Learning Center	Wasilla	Wasilla	Alaska	61.5814	-149.439	COOK	GOA	AHY		Weak	Died
233	Alaska WildBird Rehabilitation Center	2016	2015-12-31		Bird Treatment & Learning Center	Wasilla	Wasilla	Alaska	61.5814	-149.439	COOK	GOA	AHY		Weak	Died
234	Alaska WildBird Rehabilitation Center	2016	2015-12-31		Bird Treatment & Learning Center	Wasilla	Wasilla	Alaska	61.5814	-149.439	COOK	GOA	AHY		Weak	Died
235	Alaska WildBird Rehabilitation Center	2016	2015-12-31		Bird Treatment & Learning Center	Wasilla	Wasilla	Alaska	61.5814	-149.439	COOK	GOA	AHY		Weak	Died
236	Alaska WildBird Rehabilitation Center	2016	2015-12-31		Bird Treatment & Learning Center	Wasilla	Wasilla	Alaska	61.5814	-149.439	COOK	GOA	AHY		Weak	Died
237	Alaska WildBird Rehabilitation Center	2016	2015-12-31		Bird Treatment & Learning Center	Wasilla	Wasilla	Alaska	61.5814	-149.439	COOK	GOA	AHY		Weak	Died
238	Alaska WildBird Rehabilitation Center	2016	2015-12-31		Bird Treatment & Learning Center	Wasilla	Wasilla	Alaska	61.5814	-149.439	COOK	GOA	AHY		Weak	Died
239	Alaska WildBird Rehabilitation Center	2016	2015-12-31		Bird Treatment & Learning Center	Wasilla	Wasilla	Alaska	61.5814	-149.439	COOK	GOA	AHY		Weak	Died
240	Alaska WildBird Rehabilitation Center	2016	2015-12-31		Bird Treatment & Learning Center	Wasilla	Wasilla	Alaska	61.5814	-149.439	COOK	GOA	AHY		Weak	Died
241	Alaska WildBird Rehabilitation Center	2016	2015-12-31		Bird Treatment & Learning Center	Wasilla	Wasilla	Alaska	61.5814	-149.439	COOK	GOA	AHY		Weak	Died
242	Alaska WildBird Rehabilitation Center	2016	2015-12-31		Bird Treatment & Learning Center	Wasilla	Wasilla	Alaska	61.5814	-149.439	COOK	GOA	AHY		Weak	Died
243	Alaska WildBird Rehabilitation Center	2016	2015-12-31		Bird Treatment & Learning Center	Wasilla	Wasilla	Alaska	61.5814	-149.439	COOK	GOA	AHY		Weak	Died
244	Alaska WildBird Rehabilitation Center	2016	2015-12-31		Bird Treatment & Learning Center	Wasilla	Wasilla	Alaska	61.5814	-149.439	COOK	GOA	AHY		Weak	Died
245	Alaska WildBird Rehabilitation Center	2016	2015-12-31		Bird Treatment & Learning Center	Wasilla	Wasilla	Alaska	61.5814	-149.439	COOK	GOA	AHY		Weak	Died
246	Alaska WildBird Rehabilitation Center	2016	2015-12-31		Bird Treatment & Learning Center	Wasilla	Wasilla	Alaska	61.5814	-149.439	COOK	GOA	AHY		Weak	Died
247	Alaska WildBird Rehabilitation Center	2016	2015-12-31		Bird Treatment & Learning Center	Wasilla	Wasilla	Alaska	61.5814	-149.439	COOK	GOA	AHY		Weak	Died
248	Alaska WildBird Rehabilitation Center	2016	2015-12-31		Bird Treatment & Learning Center	Wasilla	Wasilla	Alaska	61.5814	-149.439	COOK	GOA	AHY		Weak	Died
249	Alaska WildBird Rehabilitation Center	2016	2015-12-31		Bird Treatment & Learning Center	Wasilla	Wasilla	Alaska	61.5814	-149.439	COOK	GOA	AHY		Weak	Died
250	Alaska WildBird Rehabilitation Center	2016	2015-12-31		Bird Treatment & Learning Center	Wasilla	Wasilla	Alaska	61.5814	-149.439	COOK	GOA	AHY		Weak	Died
251	Alaska WildBird Rehabilitation Center	2016	2015-12-31		Bird Treatment & Learning Center	Palmer	Palmer	Alaska	61.5997	-149.113	COOK	GOA	AHY		Weak	Died
252	Alaska WildBird Rehabilitation Center	2016	2015-12-31		Bird Treatment & Learning Center	Palmer	Palmer	Alaska	61.5997	-149.113	COOK	GOA	AHY		Weak	Died
253	Alaska WildBird Rehabilitation Center	2016	2015-12-31		Bird Treatment & Learning Center	Palmer	Palmer	Alaska	61.5997	-149.113	COOK	GOA	AHY		Weak	Died
254	Alaska WildBird Rehabilitation Center	2016	2015-12-31		Bird Treatment & Learning Center	Palmer	Palmer	Alaska	61.5997	-149.113	COOK	GOA	AHY		Weak	Died
255	Alaska WildBird Rehabilitation Center	2016	2015-12-31		Bird Treatment & Learning Center	Palmer	Palmer	Alaska	61.5997	-149.113	COOK	GOA	AHY		Weak	Died
256	Alaska WildBird Rehabilitation Center	2016	2015-12-31		Bird Treatment & Learning Center	Palmer	Palmer	Alaska	61.5997	-149.113	COOK	GOA	AHY		Weak	Died
257	Alaska WildBird Rehabilitation Center	2016	2015-12-31		Bird Treatment & Learning Center	Palmer	Palmer	Alaska	61.5997	-149.113	COOK	GOA	AHY		Weak	Died
258	Alaska WildBird Rehabilitation Center	2016	2015-12-31		Bird Treatment & Learning Center	Palmer	Palmer	Alaska	61.5997	-149.113	COOK	GOA	AHY		Weak	Died
259	Alaska WildBird Rehabilitation Center	2015	2016-01-01		Bird Treatment & Learning Center	Palmer	Palmer	Alaska	61.5997	-149.113	COOK	GOA	AHY		Weak	Died
260	Alaska WildBird Rehabilitation Center	2015	2016-01-01		Bird Treatment & Learning Center	Palmer	Palmer	Alaska	61.5997	-149.113	COOK	GOA	AHY		Weak	Died
261	Alaska WildBird Rehabilitation Center	2015	2016-01-01		Bird Treatment & Learning Center	Palmer	Palmer	Alaska	61.5997	-149.113	COOK	GOA	AHY		Weak	Died
262	Alaska WildBird Rehabilitation Center	2015	2016-01-01		Bird Treatment & Learning Center	Palmer	Palmer	Alaska	61.5997	-149.113	COOK	GOA	AHY		Weak	Died
263	Alaska WildBird Rehabilitation Center	2015	2016-01-01		Bird Treatment & Learning Center	Palmer	Palmer	Alaska	61.5997	-149.113	COOK	GOA	AHY		Weak	Died
264	Alaska WildBird Rehabilitation Center	2015	2016-01-01		Bird Treatment & Learning Center	Palmer	Palmer	Alaska	61.5997	-149.113	COOK	GOA	AHY		Weak	Died
265	Alaska WildBird Rehabilitation Center	2015	2016-01-01		Bird Treatment & Learning Center	Palmer	Palmer	Alaska	61.5997	-149.113	COOK	GOA	AHY		Weak	Died
266	Alaska WildBird Rehabilitation Center	2015	2016-01-01		Bird Treatment & Learning Center	Palmer	Palmer	Alaska	61.5997	-149.113	COOK	GOA	AHY		Weak	Died
267	Alaska WildBird Rehabilitation Center	2015	2016-01-01		Bird Treatment & Learning Center	Palmer	Palmer	Alaska	61.5997	-149.113	COOK	GOA	AHY		Weak	Died
268	Alaska WildBird Rehabilitation Center	2015	2016-01-01		Bird Treatment & Learning Center	Palmer	Palmer	Alaska	61.5997	-149.113	COOK	GOA	AHY		Weak	Died
269	Alaska WildBird Rehabilitation Center	2015	2016-01-01		Bird Treatment & Learning Center	Palmer	Palmer	Alaska	61.5997	-149.113	COOK	GOA	AHY		Weak	Died
270	Alaska WildBird Rehabilitation Center	2015	2016-01-01		Bird Treatment & Learning Center	Palmer	Palmer	Alaska	61.5997	-149.113	COOK	GOA	AHY		Weak	Died
271	Alaska WildBird Rehabilitation Center	2015	2016-01-01		Bird Treatment & Learning Center	Palmer	Palmer	Alaska	61.5997	-149.113	COOK	GOA	AHY		Weak	Died
272	Alaska WildBird Rehabilitation Center	2015	2016-01-01		Bird Treatment & Learning Center	Big Lake/Houston	Big Lake/Houston	Alaska	61.6303	-149.818	COOK	GOA	AHY		Weak	Died
273	Alaska WildBird Rehabilitation Center	2015	2016-01-01		Bird Treatment & Learning Center	Big Lake/Houston	Big Lake/Houston	Alaska	61.6303	-149.818	COOK	GOA	AHY		Weak	Died
274	Alaska WildBird Rehabilitation Center	2015	2016-01-01		Bird Treatment & Learning Center	Big Lake/Houston	Big Lake/Houston	Alaska	61.6303	-149.818	COOK	GOA	AHY		Weak	Died
275	Alaska WildBird Rehabilitation Center	2015	2016-01-01		Bird Treatment & Learning Center	Big Lake/Houston	Big Lake/Houston	Alaska	61.6303	-149.818	COOK	GOA	AHY		Weak	Died
276	Alaska WildBird Rehabilitation Center	2015	2016-01-01		Bird Treatment & Learning Center	Big Lake/Houston	Big Lake/Houston	Alaska	61.6303	-149.818	COOK	GOA	AHY		Weak	Died
277	Alaska WildBird Rehabilitation Center	2015	2016-01-01		Bird Treatment & Learning Center	Big Lake/Houston	Big Lake/Houston	Alaska	61.5118	-149.966	COOK	GOA	AHY		Weak	Died
278	Alaska WildBird Rehabilitation Center	2015	2016-01-01		Bird Treatment & Learning Center	Sutton/Chickaloon	Sutton/Chickaloon	Alaska	61.796	-148.462	COOK	GOA	AHY		Weak	Died
279	Alaska WildBird Rehabilitation Center	2015	2016-01-01		Bird Treatment & Learning Center	Willow	Willow	Alaska	61.7697	-149.991	COOK	GOA	AHY		Weak	Died
280	Alaska WildBird Rehabilitation Center	2015	2016-01-01		Bird Treatment & Learning Center	Willow	Willow	Alaska	61.7697	-149.991	COOK	GOA	AHY		Weak	Died
281	Alaska WildBird Rehabilitation Center	2015	2016-01-01		Bird Treatment & Learning Center	Willow	Willow	Alaska	61.7697	-149.991	COOK	GOA	AHY		Weak	Died
282	Alaska WildBird Rehabilitation Center	2015	2016-01-01		Bird Treatment & Learning Center	Willow	Willow	Alaska	61.7697	-149.991	COOK	GOA	AHY		Weak	Died
283	Alaska WildBird Rehabilitation Center	2015	2016-01-01		Bird Treatment & Learning Center	Willow	Willow	Alaska	61.7697	-149.991	COOK	GOA	AHY		Weak	Died
284	Alaska WildBird Rehabilitation Center	2015	2016-01-01		Bird Treatment & Learning Center	Willow	Willow	Alaska	61.7697	-149.991	COOK	GOA	AHY		Weak	Died
285	Alaska WildBird Rehabilitation Center	2015	2016-01-01		Bird Treatment & Learning Center	Willow	Willow	Alaska	61.7697	-149.991	COOK	GOA	AHY		Weak	Died
286	Alaska WildBird Rehabilitation Center	2015	2016-01-01		Bird Treatment & Learning Center	Willow	Willow	Alaska	61.7697	-149.991	COOK	GOA	AHY		Weak	Died
287	Alaska WildBird Rehabilitation Center	2015	2016-01-01		Bird Treatment & Learning Center	Willow	Willow	Alaska	61.7697	-149.991	COOK	GOA	AHY		Weak	Died
288	Alaska WildBird Rehabilitation Center	2015	2016-01-01		Bird Treatment & Learning Center	Willow	Willow	Alaska	61.7697	-149.991	COOK	GOA	AHY		Weak	Died
289	Alaska WildBird Rehabilitation Center	2015	2016-01-01		Bird Treatment & Learning Center	Willow	Willow	Alaska	61.7697	-149.991	COOK	GOA	AHY		Weak	Died
290	Alaska WildBird Rehabilitation Center	2015	2016-01-01		Bird Treatment & Learning Center	Talkeetna	Talkeetna	Alaska	62.3209	-150.107	COOK	GOA	AHY		Weak	Died
291	Alaska WildBird Rehabilitation Center	2016	2016-01-01		Bird Treatment & Learning Center	Palmer	Palmer	Alaska	61.5997	-149.113	COOK	GOA	AHY		Weak	Died
292	Alaska WildBird Rehabilitation Center	2016	2016-01-01		Bird Treatment & Learning Center	Palmer	Palmer	Alaska	61.5997	-149.113	COOK	GOA	AHY		Weak	Died
293	Alaska WildBird Rehabilitation Center	2016	2016-01-01		Bird Treatment & Learning Center	Palmer	Palmer	Alaska	61.5997	-149.113	COOK	GOA	AHY		Weak	Died
294	Alaska WildBird Rehabilitation Center	2016	2016-01-01		Bird Treatment & Learning Center	Palmer	Palmer	Alaska	61.5997	-149.113	COOK	GOA	AHY		Weak	Died
295	Alaska WildBird Rehabilitation Center	2016	2016-01-01		Bird Treatment & Learning Center	Palmer	Palmer	Alaska	61.5997	-149.113	COOK	GOA	AHY		Weak	Died
296	Alaska WildBird Rehabilitation Center	2016	2016-01-01		Bird Treatment & Learning Center	Palmer	Palmer	Alaska	61.5997	-149.113	COOK	GOA	AHY		Weak	Died
297	Alaska WildBird Rehabilitation Center	2016	2016-01-01		Bird Treatment & Learning Center	Palmer	Palmer	Alaska	61.5997	-149.113	COOK	GOA	AHY		Weak	Died
298	Alaska WildBird Rehabilitation Center	2016	2016-01-01		Bird Treatment & Learning Center	Palmer	Palmer	Alaska	61.5997	-149.113	COOK	GOA	AHY		Weak	Died
299	Alaska WildBird Rehabilitation Center	2016	2016-01-01		Bird Treatment & Learning Center	Palmer	Palmer	Alaska	61.5997	-149.113	COOK	GOA	AHY		Weak	Died
300	Alaska WildBird Rehabilitation Center	2016	2016-01-01		Bird Treatment & Learning Center	Palmer	Palmer	Alaska	61.5997	-149.113	COOK	GOA	AHY		Weak	Died
301	Alaska WildBird Rehabilitation Center	2016	2016-01-01		Bird Treatment & Learning Center	Palmer	Palmer	Alaska	61.5997	-149.113	COOK	GOA	AHY		Weak	Died
302	Alaska WildBird Rehabilitation Center	2016	2016-01-01		Bird Treatment & Learning Center	Big Lake/Houston	Big Lake/Houston	Alaska	61.5118	-149.966	COOK	GOA	AHY		Weak	Died
303	Alaska WildBird Rehabilitation Center	2016	2016-01-01		Bird Treatment & Learning Center	Big Lake/Houston	Big Lake/Houston	Alaska	61.5118	-149.966	COOK	GOA	AHY		Weak	Died
304	Alaska WildBird Rehabilitation Center	2016	2016-01-01		Bird Treatment & Learning Center	Big Lake/Houston	Big Lake/Houston	Alaska	61.5118	-149.966	COOK	GOA	AHY		Weak	Died
305	Alaska WildBird Rehabilitation Center	2016	2016-01-01		Bird Treatment & Learning Center	Willow	Willow	Alaska	61.7697	-149.991	COOK	GOA	AHY		Weak	Died
306	Alaska WildBird Rehabilitation Center	2016	2016-01-01		Bird Treatment & Learning Center	Willow	Willow	Alaska	61.7697	-149.991	COOK	GOA	AHY		Weak	Died
307	Alaska WildBird Rehabilitation Center	2016	2016-01-01		Bird Treatment & Learning Center	Willow	Willow	Alaska	61.7697	-149.991	COOK	GOA	AHY		Weak	Died
308	Alaska WildBird Rehabilitation Center	2016	2016-01-01		Bird Treatment & Learning Center	Willow	Willow	Alaska	61.7697	-149.991	COOK	GOA	AHY		Weak	Died
309	Alaska WildBird Rehabilitation Center	2016	2016-01-01		Bird Treatment & Learning Center	Willow	Willow	Alaska	61.7697	-149.991	COOK	GOA	AHY		Weak	Died
310	Alaska WildBird Rehabilitation Center	2016	2016-01-01		Bird Treatment & Learning Center	Willow	Willow	Alaska	61.7697	-149.991	COOK	GOA	AHY		Weak	Died
311	Alaska WildBird Rehabilitation Center	2016	2016-01-01		Bird Treatment & Learning Center	Willow	Willow	Alaska	61.7697	-149.991	COOK	GOA	AHY		Weak	Died
312	Alaska WildBird Rehabilitation Center	2016	2016-01-01		Bird Treatment & Learning Center	Willow	Willow	Alaska	61.7697	-149.991	COOK	GOA	AHY		Weak	Died
313	Alaska WildBird Rehabilitation Center	2016	2016-01-01		Bird Treatment & Learning Center	Willow	Willow	Alaska	61.7697	-149.991	COOK	GOA	AHY		Weak	Died
314	Alaska WildBird Rehabilitation Center	2016	2016-01-01		Bird Treatment & Learning Center	Willow	Willow	Alaska	61.7697	-149.991	COOK	GOA	AHY		Weak	Died
315	Alaska WildBird Rehabilitation Center	2016	2016-01-01		Bird Treatment & Learning Center	Willow	Willow	Alaska	61.7697	-149.991	COOK	GOA	AHY		Weak	Died
316	Alaska WildBird Rehabilitation Center	2016	2016-01-01		Bird Treatment & Learning Center	Willow	Willow	Alaska	61.7697	-149.991	COOK	GOA	AHY		Weak	Died
317	Alaska WildBird Rehabilitation Center	2016	2016-01-01		Bird Treatment & Learning Center	Willow	Willow	Alaska	61.7697	-149.991	COOK	GOA	AHY		Weak	Died
318	Alaska WildBird Rehabilitation Center	2016	2016-01-01		Bird Treatment & Learning Center	Willow	Willow	Alaska	61.7697	-149.991	COOK	GOA	AHY		Weak	Died
319	Alaska WildBird Rehabilitation Center	2016	2016-01-01		Bird Treatment & Learning Center	Willow	Willow	Alaska	61.7697	-149.991	COOK	GOA	AHY		Weak	Died
320	Alaska WildBird Rehabilitation Center	2016	2016-01-01		Bird Treatment & Learning Center	Trapper Creek	Trapper Creek	Alaska	62.3167	-150.231	COOK	GOA	AHY		Weak	Died
321	Alaska WildBird Rehabilitation Center	2016	2016-01-01			Wasilla	Wasilla	Alaska	61.5814	-149.439	COOK	GOA	Unk		Weak	Died
322	Alaska WildBird Rehabilitation Center	2016	2016-01-01			Wasilla	Wasilla	Alaska	61.5814	-149.439	COOK	GOA	Unk		Weak	Died
323	Alaska WildBird Rehabilitation Center	2016	2016-01-01			Wasilla	Wasilla	Alaska	61.5814	-149.439	COOK	GOA	Unk		Weak	Died
324	Alaska WildBird Rehabilitation Center	2016	2016-01-01			Wasilla	Wasilla	Alaska	61.5814	-149.439	COOK	GOA	Unk		Weak	Died
325	Alaska WildBird Rehabilitation Center	2016	2016-01-01			Wasilla	Wasilla	Alaska	61.5814	-149.439	COOK	GOA	Unk		Weak	Died
326	Alaska WildBird Rehabilitation Center	2016	2016-01-01			Wasilla	Wasilla	Alaska	61.5814	-149.439	COOK	GOA	Unk		Weak	Died
327	Alaska WildBird Rehabilitation Center	2016	2016-01-01			Wasilla	Wasilla	Alaska	61.5814	-149.439	COOK	GOA	Unk		Weak	Died
328	Alaska WildBird Rehabilitation Center	2016	2016-01-01			Wasilla	Wasilla	Alaska	61.5814	-149.439	COOK	GOA	Unk		Weak	Died
329	Alaska WildBird Rehabilitation Center	2016	2016-01-01			Wasilla	Wasilla	Alaska	61.5814	-149.439	COOK	GOA	Unk		Weak	Died
330	Alaska WildBird Rehabilitation Center	2016	2016-01-01			Palmer	Palmer	Alaska	61.5997	-149.113	COOK	GOA	Unk		Weak	Died
331	Alaska WildBird Rehabilitation Center	2016	2016-01-01			Palmer	Palmer	Alaska	61.5997	-149.113	COOK	GOA	Unk		Weak	Died
332	Alaska WildBird Rehabilitation Center	2016	2016-01-01			Palmer	Palmer	Alaska	61.5997	-149.113	COOK	GOA	Unk		Weak	Died
333	Alaska WildBird Rehabilitation Center	2016	2016-01-01			Palmer	Palmer	Alaska	61.5997	-149.113	COOK	GOA	Unk		Weak	Died
334	Alaska WildBird Rehabilitation Center	2016	2016-01-01			Palmer	Palmer	Alaska	61.5997	-149.113	COOK	GOA	Unk		Weak	Died
335	Alaska WildBird Rehabilitation Center	2016	2016-01-01			Willow	Willow	Alaska	61.7697	-149.991	COOK	GOA	Unk		Weak	Died
336	Alaska WildBird Rehabilitation Center	2016	2016-01-01			Talkeetna	Talkeetna	Alaska	62.3209	-150.107	COOK	GOA	Unk		Weak	Died
337	Alaska WildBird Rehabilitation Center	2016	2016-01-01			Willow	Willow	Alaska	61.7697	-149.991	COOK	GOA	Unk		Weak	Died
338	Alaska WildBird Rehabilitation Center	2016	2016-01-01			Willow	Willow	Alaska	61.7697	-149.991	COOK	GOA	Unk		Weak	Died
339	Alaska WildBird Rehabilitation Center	2016	2016-01-01			Big Lake/Houston	Big Lake/Houston	Alaska	61.5118	-149.966	COOK	GOA	Unk		Weak	Died
340	Alaska WildBird Rehabilitation Center	2016	2016-01-01			Sutton/Chickaloon	Sutton/Chickaloon	Alaska	61.796	-148.462	COOK	GOA	Unk		Weak	Died
341	Alaska WildBird Rehabilitation Center	2015	2016-01-02		Bird Treatment & Learning Center	Trapper Creek	Trapper Creek	Alaska	62.3167	-150.231	COOK	GOA	AHY		Weak	Died
342	Alaska WildBird Rehabilitation Center	2015	2016-01-02		Bird Treatment & Learning Center	Trapper Creek	Trapper Creek	Alaska	62.3167	-150.231	COOK	GOA	AHY		Weak	Died
343	Alaska WildBird Rehabilitation Center	2015	2016-01-02		Bird Treatment & Learning Center	Trapper Creek	Trapper Creek	Alaska	62.3167	-150.231	COOK	GOA	AHY		Weak	Died
344	Alaska WildBird Rehabilitation Center	2015	2016-01-02		Bird Treatment & Learning Center	Trapper Creek	Trapper Creek	Alaska	62.3167	-150.231	COOK	GOA	AHY		Weak	Died
345	Alaska WildBird Rehabilitation Center	2016	2016-01-02		Bird Treatment & Learning Center	Palmer	Palmer	Alaska	61.5997	-149.113	COOK	GOA	AHY		Weak	Died
346	Alaska WildBird Rehabilitation Center	2016	2016-01-02		Bird Treatment & Learning Center	Palmer	Palmer	Alaska	61.5997	-149.113	COOK	GOA	AHY		Weak	Died
347	Alaska WildBird Rehabilitation Center	2016	2016-01-02		Bird Treatment & Learning Center	Talkeetna	Talkeetna	Alaska	62.3209	-150.107	COOK	GOA	AHY		Weak	Died
348	Alaska WildBird Rehabilitation Center	2016	2016-01-02		Bird Treatment & Learning Center	Talkeetna	Talkeetna	Alaska	62.3209	-150.107	COOK	GOA	AHY		Weak	Died
349	Alaska WildBird Rehabilitation Center	2016	2016-01-02		Bird Treatment & Learning Center	Talkeetna	Talkeetna	Alaska	62.3209	-150.107	COOK	GOA	AHY		Weak	Died
350	Alaska WildBird Rehabilitation Center	2016	2016-01-02		Bird Treatment & Learning Center	Trapper Creek	Trapper Creek	Alaska	62.3167	-150.231	COOK	GOA	AHY		Weak	Died
351	Alaska WildBird Rehabilitation Center	2016	2016-01-02		Bird Treatment & Learning Center	Trapper Creek	Trapper Creek	Alaska	62.3167	-150.231	COOK	GOA	AHY		Weak	Died
352	Alaska WildBird Rehabilitation Center	2015	2016-01-03		Bird Treatment & Learning Center	Sutton/Chickaloon	Sutton/Chickaloon	Alaska	61.796	-148.462	COOK	GOA	AHY		Weak	Died
353	Alaska WildBird Rehabilitation Center	2015	2016-01-03		Bird Treatment & Learning Center	Sutton/Chickaloon	Sutton/Chickaloon	Alaska	61.796	-148.462	COOK	GOA	AHY		Weak	Died
354	Alaska WildBird Rehabilitation Center	2015	2016-01-03		Bird Treatment & Learning Center	Sutton/Chickaloon	Sutton/Chickaloon	Alaska	61.7958	-148.805	COOK	GOA	AHY		Weak	Died
355	Alaska WildBird Rehabilitation Center	2015	2016-01-03		Bird Treatment & Learning Center	Willow	Willow	Alaska	61.7697	-149.991	COOK	GOA	AHY		Weak	Died
356	Alaska WildBird Rehabilitation Center	2015	2016-01-03		Bird Treatment & Learning Center	Willow	Willow	Alaska	61.7697	-149.991	COOK	GOA	AHY		Weak	Died
357	Alaska WildBird Rehabilitation Center	2015	2016-01-03		Bird Treatment & Learning Center	Willow	Willow	Alaska	61.7697	-149.991	COOK	GOA	AHY		Weak	Died
358	Alaska WildBird Rehabilitation Center	2015	2016-01-03		Bird Treatment & Learning Center	Willow	Willow	Alaska	61.7697	-149.991	COOK	GOA	AHY		Weak	Died
359	Alaska WildBird Rehabilitation Center	2015	2016-01-03		Bird Treatment & Learning Center	Willow	Willow	Alaska	61.7697	-149.991	COOK	GOA	AHY		Weak	Died
360	Alaska WildBird Rehabilitation Center	2015	2016-01-03		Bird Treatment & Learning Center	Talkeetna	Talkeetna	Alaska	62.3209	-150.107	COOK	GOA	AHY		Weak	Died
361	Alaska WildBird Rehabilitation Center	2016	2016-01-03		Bird Treatment & Learning Center	Palmer	Palmer	Alaska	61.5997	-149.113	COOK	GOA	AHY		Weak	Died
362	Alaska WildBird Rehabilitation Center	2016	2016-01-03		Bird Treatment & Learning Center	Palmer	Palmer	Alaska	61.5997	-149.113	COOK	GOA	AHY		Weak	Died
363	Alaska WildBird Rehabilitation Center	2016	2016-01-03		Bird Treatment & Learning Center	Palmer	Palmer	Alaska	61.5997	-149.113	COOK	GOA	AHY		Weak	Died
364	Alaska WildBird Rehabilitation Center	2016	2016-01-03		Bird Treatment & Learning Center	Palmer	Palmer	Alaska	61.5997	-149.113	COOK	GOA	AHY		Weak	Died
365	Alaska WildBird Rehabilitation Center	2016	2016-01-03		Bird Treatment & Learning Center	Palmer	Palmer	Alaska	61.5997	-149.113	COOK	GOA	AHY		Weak	Died
366	Alaska WildBird Rehabilitation Center	2016	2016-01-03		Bird Treatment & Learning Center	Palmer	Palmer	Alaska	61.5997	-149.113	COOK	GOA	AHY		Weak	Died
367	Alaska WildBird Rehabilitation Center	2016	2016-01-03		Bird Treatment & Learning Center	Palmer	Palmer	Alaska	61.5997	-149.113	COOK	GOA	AHY		Weak	Died
368	Alaska WildBird Rehabilitation Center	2016	2016-01-03		Bird Treatment & Learning Center	Big Lake/Houston	Big Lake/Houston	Alaska	61.5118	-149.966	COOK	GOA	AHY		Weak	Died
369	Alaska WildBird Rehabilitation Center	2016	2016-01-03		Bird Treatment & Learning Center	Big Lake/Houston	Big Lake/Houston	Alaska	61.5118	-149.966	COOK	GOA	AHY		Weak	Died
370	Alaska WildBird Rehabilitation Center	2016	2016-01-03		Bird Treatment & Learning Center	Big Lake/Houston	Big Lake/Houston	Alaska	61.5118	-149.966	COOK	GOA	AHY		Weak	Died
371	Alaska WildBird Rehabilitation Center	2016	2016-01-03		Bird Treatment & Learning Center	Sutton/Chickaloon	Sutton/Chickaloon	Alaska	61.7958	-148.805	COOK	GOA	AHY		Weak	Died
372	Alaska WildBird Rehabilitation Center	2016	2016-01-03		Bird Treatment & Learning Center	Sutton/Chickaloon	Sutton/Chickaloon	Alaska	61.7958	-148.805	COOK	GOA	AHY		Weak	Died
373	Alaska WildBird Rehabilitation Center	2016	2016-01-03		Bird Treatment & Learning Center	Sutton/Chickaloon	Sutton/Chickaloon	Alaska	61.7958	-148.805	COOK	GOA	AHY		Weak	Died
374	Alaska WildBird Rehabilitation Center	2016	2016-01-03		Bird Treatment & Learning Center	Sutton/Chickaloon	Sutton/Chickaloon	Alaska	61.7958	-148.805	COOK	GOA	AHY		Weak	Died
375	Alaska WildBird Rehabilitation Center	2015	2016-01-04		Bird Treatment & Learning Center	Talkeetna	Talkeetna	Alaska	62.3209	-150.107	COOK	GOA	AHY		Weak	Died
376	Alaska WildBird Rehabilitation Center	2015	2016-01-04		Bird Treatment & Learning Center	Talkeetna	Talkeetna	Alaska	62.3209	-150.107	COOK	GOA	AHY		Weak	Died
377	Alaska WildBird Rehabilitation Center	2016	2016-01-04		Bird Treatment & Learning Center	Talkeetna	Talkeetna	Alaska	62.3209	-150.107	COOK	GOA	AHY		Weak	Died
378	Audubon Wildlife Care Center	2015	2015-07-01			Pacific City Beach		Oregon	45.2022	-123.971	44/46 NOR	nCCS	Unk		Injured	Died
379	Audubon Wildlife Care Center	2015	2015-08-23			Rockaway Beach		Oregon	45.6144	-123.946	44/46 NOR	nCCS	Unk		Emaciated	Released
380	Audubon Wildlife Care Center	2015	2015-08-24			Rockaway Beach		Oregon	45.6144	-123.946	44/46 NOR	nCCS	Unk		Emaciated	Died
381	Audubon Wildlife Care Center	2015	2015-09-07			Nedonna Beach	Rockaway	Oregon	45.6477	-123.942	44/46 NOR	nCCS	Unk		Emaciated	Died
382	Audubon Wildlife Care Center	2015	2015-09-07			Pelican Road	Manzanita	Oregon	45.7078	-123.94	44/46 NOR	nCCS	Unk		Emaciated	Died
383	Audubon Wildlife Care Center	2016	2016-03-15			Bolstad Beach & Ocean Blvd.	Pacific	Washington	46.3509	-124.064	46/47 SWA	nCCS	Unk		Emaciated	Died
389	Bird Rescue Center	2015	2015-07-08		Museum of Vertebrate Zoology, UC Berkeley, Berkeley	Pinnacle Gulch Beach	Bodega Bay	California	38.3332	-123.048	37/39 NCCA	cCCS	HY	176	Sick	Unk
390	Bird Rescue Center	2015	2015-07-11		San Francisco State University, San Francisco	Dillon Beach	Tomales Bay	California	38.2413	-122.904	37/39 NCCA	cCCS	HY	602	DOA	Died
391	Bird Rescue Center	2015	2015-08-09		San Francisco State University, San Francisco	Blind Beach	Jenner	California	38.436	-123.122	37/39 NCCA	cCCS	HY	272	Injured	Unk
392	Bird Rescue Center	2015	2015-08-25		San Francisco State University, San Francisco	Salmon Creek beach	Bodega Bay	California	38.3394	-123.068	37/39 NCCA	cCCS	HY	418	DOA	Died
393	Bird Rescue Center	2015	2015-08-30		San Francisco State University, San Francisco	Bodega Dunes State Park Day Beach	Bodega Bay	California	38.3332	-123.048	37/39 NCCA	cCCS	AHY		Emaciated	Unk
394	Bird Rescue Center	2015	2015-08-31		IBRRC, Fairfield	Portuguese Beach	Bodega Bay	California	38.3332	-123.048	37/39 NCCA	cCCS	AHY	715	Emaciated	Died
395	Bird Rescue Center	2015	2015-09-01		IBRRC, Fairfield	Dillon Beach	Bodega Bay	California	38.3145	-123.044	37/39 NCCA	cCCS	HY	354	Emaciated	Died
396	Bird Rescue Center	2015	2015-09-01		IBRRC, Fairfield	Dillon Beach	Bodega Bay	California	38.3145	-123.044	37/39 NCCA	cCCS	HY	370	Emaciated	Released
397	Bird Rescue Center	2015	2015-09-06		San Francisco State University, San Francisco	Doran Beach	Bodega Bay	California	38.3145	-123.044	37/39 NCCA	cCCS	HY	368	DOA	Died
398	Bird Rescue Center	2015	2015-09-07		San Francisco State University, San Francisco	Manchester State Beach	Mendocino	California	38.9812	-123.693	37/39 NCCA	cCCS	HY	492	Emaciated	Unk
399	Bird Rescue Center	2015	2015-09-10		IBRRC, Fairfield	Salmon Creek beach	Bodega Bay	California	38.3394	-123.068	37/39 NCCA	cCCS	HY	407	Emaciated	Died
400	Bird Rescue Center	2015	2015-09-12		San Francisco State University, San Francisco	Salmon Creek beach	Bodega Bay	California	38.3394	-123.068	37/39 NCCA	cCCS	HY		Beached	Unk
401	Bird Rescue Center	2015	2015-09-13		San Francisco State University, San Francisco	unknown	unknown	California			CA	unk	HY		Beached	Unk
402	Bird Rescue Center	2015	2015-09-14		IBRRC, Fairfield	Doran Beach	Bodega Bay	California	38.3145	-123.044	37/39 NCCA	cCCS	AHY	710	Emaciated	Died
403	Bird Rescue Center	2015	2015-09-18		San Francisco State University, San Francisco	Doran Beach	Bodega Bay	California	38.3145	-123.044	37/39 NCCA	cCCS	HY	470	Emaciated	Unk
404	Bird Rescue Center	2015	2015-09-18		San Francisco State University, San Francisco	Doran Beach	Bodega Bay	California	38.3145	-123.044	37/39 NCCA	cCCS	HY	410	Emaciated	Unk
405	Bird Rescue Center	2015	2015-09-19		IBRRC, Fairfield	Manchester State Beach	Manchester	California	38.9722	-123.711	37/39 NCCA	cCCS	HY	460	Unknown	Died
406	Bird Rescue Center	2015	2015-09-20		San Francisco State University, San Francisco	Bodega Bay public beach	Bodega Bay	California	38.3332	-123.048	37/39 NCCA	cCCS	HY		Emaciated	Unk
407	Bird Rescue Center	2015	2015-09-23		San Francisco State University, San Francisco	Doran Beach	Bodega Bay	California	38.3145	-123.044	37/39 NCCA	cCCS	HY	711	Emaciated	Unk
408	Bird Rescue Center	2015	2015-10-01		San Francisco State University, San Francisco	Irish Beach	Manchester	California	39.0224	-123.689	39/42 NCA	cCCS	HY	406	Injured	Unk
409	Bird Rescue Center	2015	2015-10-03		San Francisco State University, San Francisco	Dillon Beach	Tomales Bay	California	38.2413	-122.904	37/39 NCCA	cCCS	HY		Beached	Unk
410	Bird Rescue Center	2015	2015-10-03		IBRRC, Fairfield	Dillon Beach	Tomales Bay	California	38.2413	-122.904	37/39 NCCA	cCCS	AHY		Beached	Died
411	Bird Rescue Center	2015	2015-10-03		IBRRC, Fairfield	Doran Beach	Bodega Bay	California	38.3145	-123.044	37/39 NCCA	cCCS	HY	635	Beached	Died
412	Bird Rescue Center	2015	2015-10-04		San Francisco State University, San Francisco	Doran Beach	Bodega Bay	California	38.3145	-123.044	37/39 NCCA	cCCS	AHY	737	Injured	Unk
413	Bird Rescue Center	2015	2015-10-08		IBRRC, Fairfield	Doran Beach	Bodega Bay	California	38.3145	-123.044	37/39 NCCA	cCCS	AHY	802	Emaciated	Died
414	Bird Rescue Center	2015	2015-10-14		IBRRC, Fairfield	Doran Beach	Bodega Bay	California	38.3145	-123.044	37/39 NCCA	cCCS	AHY	668	Unknown	Died
415	Bird Rescue Center	2015	2015-10-17		San Francisco State University, San Francisco	UC Marine Lab	Bodega Bay	California	38.3153	-123.065	37/39 NCCA	cCCS	HY	423	Other	Unk
416	Bird Rescue Center	2015	2015-10-20		IBRRC, Fairfield	Salmon Creek Beach	Bodega Bay	California	38.3394	-123.068	37/39 NCCA	cCCS	AHY	732	Unknown	Died
417	Bird Rescue Center	2016	2016-03-05			Doran Beach	Doran	California	38.3145	-123.044	37/39 NCCA	cCCS	AHY	565	DOA	Died
418	Bird Rescue Center	2016	2016-03-11			Doran Beach	Bodega Bay	California	38.3145	-123.044	37/39 NCCA	cCCS	AHY	677	Injured	Died
420	Bird Treatment & Learning Center	2015	2015-07-22			Homer	Homer	Alaska	59.6425	-151.548	NGOA	GOA	AHY		Emaciated	Died
421	Bird Treatment & Learning Center	2015	2015-10-30			Dutch Harbor	Dutch Harbor	Alaska	53.8898	-166.542	UNK	unk	AHY		Emaciated	Died
422	Bird Treatment & Learning Center	2015	2015-11-05			Anchorage	Anchorage	Alaska	61.2181	-149.9	COOK	GOA	AHY		Emaciated	Died
423	Bird Treatment & Learning Center	2015	2015-11-06	Alaska WildBird Rehabilitation Center		Sutton	Sutton	Alaska	61.7958	-148.805	COOK	GOA	AHY		Emaciated	Died
424	Bird Treatment & Learning Center	2015	2015-11-09	Alaska WildBird Rehabilitation Center		Palmer	Palmer	Alaska	61.5997	-149.113	COOK	GOA	AHY		Emaciated	Died
425	Bird Treatment & Learning Center	2015	2015-11-10			Anchorage	Anchorage	Alaska	61.2181	-149.9	COOK	GOA	AHY		Injured	Died
426	Bird Treatment & Learning Center	2015	2015-11-10			Anchorage	Anchorage	Alaska	61.2181	-149.9	COOK	GOA	AHY		Emaciated	Died
427	Bird Treatment & Learning Center	2015	2015-11-10			Wasilla	Wasilla	Alaska	61.5814	-149.439	COOK	GOA	AHY		Emaciated	Died
428	Bird Treatment & Learning Center	2015	2015-11-11	Alaska WildBird Rehabilitation Center		Wasilla	Wasilla	Alaska	61.5814	-149.439	COOK	GOA	AHY		Emaciated	Died
429	Bird Treatment & Learning Center	2015	2015-11-11	Alaska WildBird Rehabilitation Center		Wasilla	Wasilla	Alaska	61.5814	-149.439	COOK	GOA	AHY		Emaciated	Died
430	Bird Treatment & Learning Center	2015	2015-11-11	Alaska WildBird Rehabilitation Center		Wasilla	Wasilla	Alaska	61.5814	-149.439	COOK	GOA	AHY		Emaciated	Died
431	Bird Treatment & Learning Center	2015	2015-11-11	Alaska WildBird Rehabilitation Center		Wasilla	Wasilla	Alaska	61.5814	-149.439	COOK	GOA	AHY		Emaciated	Died
432	Bird Treatment & Learning Center	2015	2015-11-11	Alaska WildBird Rehabilitation Center		Wasilla	Wasilla	Alaska	61.5814	-149.439	COOK	GOA	AHY		Emaciated	Died
433	Bird Treatment & Learning Center	2015	2015-11-11			Palmer/Butte	Palmer/Butte	Alaska	61.5997	-149.113	COOK	GOA	AHY		Emaciated	Died
434	Bird Treatment & Learning Center	2015	2015-11-11			anchorage	anchorage	Alaska	61.2181	-149.9	COOK	GOA	AHY		Emaciated	Died
435	Bird Treatment & Learning Center	2015	2015-11-11	Alaska WildBird Rehabilitation Center		wasilla	wasilla	Alaska	61.5814	-149.439	COOK	GOA	AHY		Emaciated	Died
436	Bird Treatment & Learning Center	2015	2015-11-12			Butte	Butte	Alaska	61.5422	-149.033	COOK	GOA	AHY		Emaciated	Died
437	Bird Treatment & Learning Center	2015	2015-11-12			Wasilla	Wasilla	Alaska	61.5814	-149.439	COOK	GOA	AHY		Emaciated	Released
438	Bird Treatment & Learning Center	2015	2015-11-12	Alaska WildBird Rehabilitation Center		Valley	Valley	Alaska	61.3829	-150.251	COOK	GOA	AHY		Emaciated	Died
439	Bird Treatment & Learning Center	2015	2015-11-12	Alaska WildBird Rehabilitation Center		talkeenta	Talkeenta	Alaska	62.3209	-150.107	COOK	GOA	AHY		Emaciated	Unk
440	Bird Treatment & Learning Center	2015	2015-11-12			Girdwood	Girdwood	Alaska	60.9543	-149.16	PWS	GOA	AHY		Emaciated	Died
441	Bird Treatment & Learning Center	2015	2015-11-13			Anchorage	Anchorage	Alaska	61.2181	-149.9	COOK	GOA	AHY		Emaciated	Died
442	Bird Treatment & Learning Center	2015	2015-11-25			Anchorage	Anchorage	Alaska	61.2181	-149.9	COOK	GOA	AHY		Emaciated	Released
443	Bird Treatment & Learning Center	2015	2015-11-25			Palmer	Palmer	Alaska	61.5997	-149.113	COOK	GOA	AHY		Emaciated	Died
444	Bird Treatment & Learning Center	2015	2015-11-25			Palmer	Palmer	Alaska	61.5997	-149.113	COOK	GOA	AHY		Emaciated	Died
445	Bird Treatment & Learning Center	2015	2015-11-25			Palmer	Palmer	Alaska	61.5997	-149.113	COOK	GOA	AHY		Emaciated	Released
446	Bird Treatment & Learning Center	2015	2015-11-27	Alaska WildBird Rehabilitation Center		Palmer	Palmer	Alaska	61.5997	-149.113	COOK	GOA	AHY		Emaciated	Died
447	Bird Treatment & Learning Center	2015	2015-11-27	Alaska WildBird Rehabilitation Center		Sutton	Sutton	Alaska	61.7958	-148.805	COOK	GOA	AHY		Emaciated	Died
448	Bird Treatment & Learning Center	2015	2015-11-27	Alaska WildBird Rehabilitation Center		KGB	KGB	Alaska			COOK	GOA	AHY		Emaciated	Died
449	Bird Treatment & Learning Center	2015	2015-11-27	Alaska WildBird Rehabilitation Center		Wasilla Fishhook	Wasilla Fishhook	Alaska	61.6365	-149.347	COOK	GOA	AHY		Emaciated	Died
450	Bird Treatment & Learning Center	2015	2015-11-27			Houston	Houston	Alaska	61.6303	-149.818	COOK	GOA	AHY		Emaciated	Died
451	Bird Treatment & Learning Center	2015	2015-11-28	Alaska WildBird Rehabilitation Center				Alaska			COOK	GOA	AHY		Emaciated	Died
452	Bird Treatment & Learning Center	2015	2015-11-28			PT Woronzoff	PT Woronzoff	Alaska	61.2013	-150.023	PWS	GOA	AHY		Emaciated	Died
453	Bird Treatment & Learning Center	2015	2015-11-29			whittier	whittier	Alaska	60.778	-148.682	PWS	GOA	AHY		Emaciated	Unk
454	Bird Treatment & Learning Center	2015	2015-12-01			Palmer	Palmer	Alaska	61.5997	-149.113	COOK	GOA	AHY		Emaciated	Died
455	Bird Treatment & Learning Center	2015	2015-12-15			JBER	JBER	Alaska			COOK	GOA	AHY		Emaciated	Released
456	Bird Treatment & Learning Center	2015	2015-12-15			JBER	JBER	Alaska			COOK	GOA	AHY		Emaciated	Died
457	Bird Treatment & Learning Center	2015	2015-12-15			Anchorage	Anchorage	Alaska	61.2181	-149.9	COOK	GOA	AHY		Emaciated	Released
458	Bird Treatment & Learning Center	2015	2015-12-16	Alaska WildBird Rehabilitation Center		Wasilla	Wasilla	Alaska	61.5814	-149.439	COOK	GOA	AHY		Emaciated	Released
459	Bird Treatment & Learning Center	2015	2015-12-16			Palmer	Palmer	Alaska	61.5997	-149.113	COOK	GOA	AHY		Emaciated	Released
460	Bird Treatment & Learning Center	2015	2015-12-16			Palmer	Palmer	Alaska	61.5997	-149.113	COOK	GOA	AHY		Emaciated	Died
461	Bird Treatment & Learning Center	2015	2015-12-16			Anchorage	Anchorage	Alaska	61.2181	-149.9	COOK	GOA	AHY		Emaciated	Released
462	Bird Treatment & Learning Center	2015	2015-12-17			Anchorage	Anchorage	Alaska	61.2181	-149.9	COOK	GOA	AHY		Emaciated	Died
463	Bird Treatment & Learning Center	2015	2015-12-17	Alaska WildBird Rehabilitation Center		Palmer	Palmer	Alaska	61.5997	-149.113	COOK	GOA	AHY		Emaciated	Died
464	Bird Treatment & Learning Center	2015	2015-12-17			Willow	Willow	Alaska	61.7697	-149.991	COOK	GOA	AHY		Emaciated	Released
465	Bird Treatment & Learning Center	2015	2015-12-17			Palmer	Palmer	Alaska	61.5997	-149.113	COOK	GOA	AHY		Emaciated	Died
466	Bird Treatment & Learning Center	2015	2015-12-17			Girdwood	Girdwood	Alaska	60.9543	-149.16	PWS	GOA	AHY		Emaciated	Died
467	Bird Treatment & Learning Center	2015	2015-12-18			Chugiak	Chugiak	Alaska	61.3889	-149.482	COOK	GOA	AHY		Emaciated	Died
468	Bird Treatment & Learning Center	2015	2015-12-18			Wasilla	Wasilla	Alaska	61.5814	-149.439	COOK	GOA	AHY		Emaciated	Died
469	Bird Treatment & Learning Center	2015	2015-12-18			Anchorage	Anchorage	Alaska	61.2181	-149.9	COOK	GOA	AHY		Emaciated	Died
470	Bird Treatment & Learning Center	2015	2015-12-23			Palmer	Palmer	Alaska	61.5997	-149.113	COOK	GOA	AHY		Emaciated	Died
471	Bird Treatment & Learning Center	2015	2015-12-25			Anchorage	Anchorage	Alaska	61.2181	-149.9	COOK	GOA	AHY		Emaciated	Died
472	Bird Treatment & Learning Center	2015	2015-12-26	Alaska Wildlife Conservation Center		Girdwood	Girdwood	Alaska	60.9543	-149.16	PWS	GOA	AHY		Emaciated	Died
473	Bird Treatment & Learning Center	2015	2015-12-29			Palmer	Palmer	Alaska	61.5997	-149.113	COOK	GOA	AHY		Emaciated	Died
474	Bird Treatment & Learning Center	2015	2015-12-29			Big Lake	Big Lake	Alaska	61.5118	-149.966	COOK	GOA	AHY		Emaciated	Died
475	Bird Treatment & Learning Center	2015	2015-12-29	Alaska Wildlife Conservation Center		Girdwood	Girdwood	Alaska	60.9543	-149.16	PWS	GOA	AHY		Emaciated	Died
476	Bird Treatment & Learning Center	2015	2015-12-29			Chickaloon	Chickaloon	Alaska	61.796	-148.462	COOK	GOA	AHY		Emaciated	Died
477	Bird Treatment & Learning Center	2015	2015-12-29			Whittier	Whittier	Alaska	60.778	-148.682	PWS	GOA	AHY		Emaciated	Died
478	Bird Treatment & Learning Center	2015	2015-12-30			Parks Hgy	Parks Hgy	Alaska	63.2448	-149.248	COOK	GOA	AHY		Emaciated	Died
479	Bird Treatment & Learning Center	2015	2015-12-30			Pt McKenzie	Pt McKenzie	Alaska	61.3597	-149.978	COOK	GOA	AHY		Emaciated	Died
480	Bird Treatment & Learning Center	2015	2015-12-30			Pt McKenzie	Pt McKenzie	Alaska	61.3597	-149.978	COOK	GOA	AHY		Emaciated	Died
481	Bird Treatment & Learning Center	2015	2015-12-30			Port of Anc	Port of Anc	Alaska	61.2406	-149.888	COOK	GOA	AHY		Emaciated	Died
482	Bird Treatment & Learning Center	2015	2015-12-30					Alaska			COOK	GOA	AHY		Emaciated	Died
483	Bird Treatment & Learning Center	2015	2015-12-30	Alaska Department of Fish and Game		Palmer	Palmer	Alaska	61.5997	-149.113	COOK	GOA	AHY		Emaciated	Released
484	Bird Treatment & Learning Center	2015	2015-12-30			Palmer	Palmer	Alaska	61.5997	-149.113	COOK	GOA	AHY		Emaciated	Died
485	Bird Treatment & Learning Center	2015	2015-12-31			Wasilla	Wasilla	Alaska	61.5814	-149.439	COOK	GOA	AHY		Emaciated	Died
486	Bird Treatment & Learning Center	2015	2015-12-31					Alaska			COOK	GOA	AHY		Emaciated	Unk
487	Bird Treatment & Learning Center	2015	2015-12-31			Palmer	Palmer	Alaska	61.5997	-149.113	COOK	GOA	AHY		Emaciated	Died
488	Bird Treatment & Learning Center	2015	2015-12-31			Palmer	Palmer	Alaska	61.5997	-149.113	COOK	GOA	AHY		Emaciated	Died
489	Bird Treatment & Learning Center	2015	2015-12-31			Port Allsworth	Port Allsworth	Alaska	60.2025	-154.313	NGOA	GOA	AHY		Emaciated	Died
490	Bird Treatment & Learning Center	2015	2015-12-31			Anchorage	Anchorage	Alaska	61.2181	-149.9	COOK	GOA	AHY		Emaciated	Died
491	Bird Treatment & Learning Center	2015	2015-12-31			Palmer	Palmer	Alaska	61.5997	-149.113	COOK	GOA	AHY		Emaciated	Died
492	Bird Treatment & Learning Center	2015	2015-12-31			Anchorage	Anchorage	Alaska	61.2181	-149.9	COOK	GOA	AHY		Emaciated	Died
493	Bird Treatment & Learning Center	2015	2015-12-31			Anchorage	Anchorage	Alaska	61.2181	-149.9	COOK	GOA	AHY		Emaciated	Died
494	Bird Treatment & Learning Center	2015	2015-12-31			Anchorage	Anchorage	Alaska	61.2181	-149.9	COOK	GOA	AHY		Emaciated	Died
495	Bird Treatment & Learning Center	2015	2015-12-31			Anchorage	Anchorage	Alaska	61.2181	-149.9	COOK	GOA	AHY		Emaciated	Died
496	Bird Treatment & Learning Center	2015	2015-12-31			Anchorage	Anchorage	Alaska	61.2181	-149.9	COOK	GOA	AHY		Emaciated	Died
497	Bird Treatment & Learning Center	2015	2015-12-31			Anchorage	Anchorage	Alaska	61.2181	-149.9	COOK	GOA	AHY		Emaciated	Died
498	Bird Treatment & Learning Center	2015	2015-12-31			Anchorage	Anchorage	Alaska	61.2181	-149.9	COOK	GOA	AHY		Emaciated	Died
499	Bird Treatment & Learning Center	2015	2015-12-31			Anchorage	Anchorage	Alaska	61.2181	-149.9	COOK	GOA	AHY		Emaciated	Died
500	Bird Treatment & Learning Center	2015	2015-12-31			Anchorage	Anchorage	Alaska	61.2181	-149.9	COOK	GOA	AHY		Emaciated	Died
501	Bird Treatment & Learning Center	2015	2015-12-31			Anchorage	Anchorage	Alaska	61.2181	-149.9	COOK	GOA	AHY		Emaciated	Died
502	Bird Treatment & Learning Center	2015	2015-12-31			Anchorage	Anchorage	Alaska	61.2181	-149.9	COOK	GOA	AHY		Emaciated	Died
503	Bird Treatment & Learning Center	2015	2015-12-31			Anchorage	Anchorage	Alaska	61.2181	-149.9	COOK	GOA	AHY		Emaciated	Died
504	Bird Treatment & Learning Center	2015	2015-12-31			Anchorage	Anchorage	Alaska	61.2181	-149.9	COOK	GOA	AHY		Emaciated	Died
505	Bird Treatment & Learning Center	2015	2015-12-31			Anchorage	Anchorage	Alaska	61.2181	-149.9	COOK	GOA	AHY		Emaciated	Died
506	Bird Treatment & Learning Center	2015	2015-12-31			Anchorage	Anchorage	Alaska	61.2181	-149.9	COOK	GOA	AHY		Emaciated	Died
507	Bird Treatment & Learning Center	2015	2015-12-31			Anchorage	Anchorage	Alaska	61.2181	-149.9	COOK	GOA	AHY		Emaciated	Died
508	Bird Treatment & Learning Center	2015	2015-12-31			Anchorage	Anchorage	Alaska	61.2181	-149.9	COOK	GOA	AHY		Emaciated	Died
509	Bird Treatment & Learning Center	2016	2016-01-01					Alaska			COOK	GOA	AHY		Unknown	Died
510	Bird Treatment & Learning Center	2016	2016-01-01					Alaska			COOK	GOA	AHY		Unknown	Died
511	Bird Treatment & Learning Center	2016	2016-01-01					Alaska			COOK	GOA	AHY		Unknown	Died
512	Bird Treatment & Learning Center	2016	2016-01-01				Wasilla	Alaska	61.5814	-149.439	COOK	GOA	AHY		Emaciated	Died
513	Bird Treatment & Learning Center	2016	2016-01-01				Anchorage	Alaska	61.2181	-149.9	COOK	GOA	AHY		Emaciated	Died
514	Bird Treatment & Learning Center	2016	2016-01-01				Anchorage	Alaska	61.2181	-149.9	COOK	GOA	AHY		Emaciated	Died
515	Bird Treatment & Learning Center	2016	2016-01-01				Anchorage	Alaska	61.2181	-149.9	COOK	GOA	AHY		Emaciated	Died
516	Bird Treatment & Learning Center	2016	2016-01-01				Anchorage	Alaska	61.2181	-149.9	COOK	GOA	AHY		Emaciated	Died
517	Bird Treatment & Learning Center	2016	2016-01-01				Anchorage	Alaska	61.2181	-149.9	COOK	GOA	AHY		Emaciated	Died
518	Bird Treatment & Learning Center	2016	2016-01-01				Anchorage	Alaska	61.2181	-149.9	COOK	GOA	AHY		Emaciated	Died
519	Bird Treatment & Learning Center	2016	2016-01-01				Trapper Creek	Alaska	62.3167	-150.231	COOK	GOA	AHY		Emaciated	Died
520	Bird Treatment & Learning Center	2016	2016-01-01				Trapper Creek	Alaska	62.3167	-150.231	COOK	GOA	AHY		Emaciated	Died
521	Bird Treatment & Learning Center	2016	2016-01-01				Trapper Creek	Alaska	62.3167	-150.231	COOK	GOA	AHY		Emaciated	Died
522	Bird Treatment & Learning Center	2016	2016-01-01				Trapper Creek	Alaska	62.3167	-150.231	COOK	GOA	AHY		Emaciated	Died
523	Bird Treatment & Learning Center	2016	2016-01-01				Trapper Creek	Alaska	62.3167	-150.231	COOK	GOA	AHY		Emaciated	Died
524	Bird Treatment & Learning Center	2016	2016-01-01				Trapper Creek	Alaska	62.3167	-150.231	COOK	GOA	AHY		Emaciated	Died
525	Bird Treatment & Learning Center	2016	2016-01-01				Jim's Creek	Alaska	61.5313	-148.912	COOK	GOA	AHY		Emaciated	Died
526	Bird Treatment & Learning Center	2016	2016-01-01				Chickaloon	Alaska	61.796	-148.462	COOK	GOA	AHY		Emaciated	Died
527	Bird Treatment & Learning Center	2016	2016-01-01				Connor's Bog	Alaska	61.1714	-149.939	PWS	GOA	AHY		Emaciated	Died
528	Bird Treatment & Learning Center	2016	2016-01-01				South Anchorage	Alaska	61.0692	-149.818	PWS	GOA	AHY		Emaciated	Died
529	Bird Treatment & Learning Center	2016	2016-01-01				Wasilla	Alaska	61.5814	-149.439	COOK	GOA	AHY		Emaciated	Died
530	Bird Treatment & Learning Center	2016	2016-01-01				Talkeetna	Alaska	62.3209	-150.107	COOK	GOA	AHY		Emaciated	Died
531	Bird Treatment & Learning Center	2016	2016-01-01				Talkeetna	Alaska	62.3209	-150.107	COOK	GOA	AHY		Emaciated	Died
532	Bird Treatment & Learning Center	2016	2016-01-01				Talkeetna	Alaska	62.3209	-150.107	COOK	GOA	AHY		Emaciated	Died
533	Bird Treatment & Learning Center	2016	2016-01-01				Talkeetna	Alaska	62.3209	-150.107	COOK	GOA	AHY		Emaciated	Died
534	Bird Treatment & Learning Center	2016	2016-01-01				Talkeetna	Alaska	62.3209	-150.107	COOK	GOA	AHY		Emaciated	Died
535	Bird Treatment & Learning Center	2016	2016-01-01				Talkeetna	Alaska	62.3209	-150.107	COOK	GOA	AHY		Emaciated	Died
536	Bird Treatment & Learning Center	2016	2016-01-01				Talkeetna	Alaska	62.3209	-150.107	COOK	GOA	AHY		Emaciated	Died
537	Bird Treatment & Learning Center	2016	2016-01-01				Talkeetna	Alaska	62.3209	-150.107	COOK	GOA	AHY		Emaciated	Died
538	Bird Treatment & Learning Center	2016	2016-01-01					Alaska			COOK	GOA	AHY		Emaciated	Died
539	Bird Treatment & Learning Center	2016	2016-01-01					Alaska			COOK	GOA	AHY		Emaciated	Died
540	Bird Treatment & Learning Center	2016	2016-01-01					Alaska			COOK	GOA	AHY		Emaciated	Died
541	Bird Treatment & Learning Center	2016	2016-01-01					Alaska			COOK	GOA	AHY		Emaciated	Released
542	Bird Treatment & Learning Center	2016	2016-01-01					Alaska			COOK	GOA	AHY		Emaciated	Died
543	Bird Treatment & Learning Center	2016	2016-01-01					Alaska			COOK	GOA	AHY		Emaciated	Released
544	Bird Treatment & Learning Center	2016	2016-01-02	Alaska WildBird Rehabilitation Center			Eagle River	Alaska	61.329	-149.569	COOK	GOA	AHY		Emaciated	Died
545	Bird Treatment & Learning Center	2016	2016-01-02	Alaska WildBird Rehabilitation Center			Pt McKenzie	Alaska	61.3597	-149.978	COOK	GOA	AHY		Emaciated	Died
546	Bird Treatment & Learning Center	2016	2016-01-02	Alaska WildBird Rehabilitation Center			Pt McKenzie	Alaska	61.3597	-149.978	COOK	GOA	AHY		Emaciated	Died
547	Bird Treatment & Learning Center	2016	2016-01-02	Alaska WildBird Rehabilitation Center			Palmer	Alaska	61.5997	-149.113	COOK	GOA	AHY		Emaciated	Died
548	Bird Treatment & Learning Center	2016	2016-01-02	Alaska WildBird Rehabilitation Center			Palmer	Alaska	61.5997	-149.113	COOK	GOA	AHY		Emaciated	Died
549	Bird Treatment & Learning Center	2016	2016-01-02	Alaska WildBird Rehabilitation Center			Palmer	Alaska	61.5997	-149.113	COOK	GOA	AHY		Emaciated	Died
550	Bird Treatment & Learning Center	2016	2016-01-02	Alaska WildBird Rehabilitation Center			Palmer	Alaska	61.5997	-149.113	COOK	GOA	AHY		Emaciated	Died
551	Bird Treatment & Learning Center	2016	2016-01-02	Alaska WildBird Rehabilitation Center			Palmer	Alaska	61.5997	-149.113	COOK	GOA	AHY		Emaciated	Died
552	Bird Treatment & Learning Center	2016	2016-01-02	Alaska WildBird Rehabilitation Center			Caswell Lake	Alaska	62.0169	-149.972	COOK	GOA	AHY		Emaciated	Died
553	Bird Treatment & Learning Center	2016	2016-01-02	Alaska WildBird Rehabilitation Center			Palmer	Alaska	61.5997	-149.113	COOK	GOA	AHY		Emaciated	Died
554	Bird Treatment & Learning Center	2016	2016-01-02	Alaska WildBird Rehabilitation Center			Palmer	Alaska	61.5997	-149.113	COOK	GOA	AHY		Emaciated	Died
555	Bird Treatment & Learning Center	2016	2016-01-02	Alaska WildBird Rehabilitation Center			Palmer	Alaska	61.5997	-149.113	COOK	GOA	AHY		Emaciated	Died
556	Bird Treatment & Learning Center	2016	2016-01-02	Alaska WildBird Rehabilitation Center			Palmer	Alaska	61.5997	-149.113	COOK	GOA	AHY		Emaciated	Died
557	Bird Treatment & Learning Center	2016	2016-01-02	Alaska WildBird Rehabilitation Center			Palmer	Alaska	61.5997	-149.113	COOK	GOA	AHY		Emaciated	Died
558	Bird Treatment & Learning Center	2016	2016-01-02	Alaska WildBird Rehabilitation Center			Long Lake	Alaska	61.8042	-148.236	COOK	GOA	AHY		Emaciated	Died
559	Bird Treatment & Learning Center	2016	2016-01-02	Alaska WildBird Rehabilitation Center			Palmer	Alaska	61.5997	-149.113	COOK	GOA	AHY		Emaciated	Died
560	Bird Treatment & Learning Center	2016	2016-01-02	Alaska WildBird Rehabilitation Center			Palmer	Alaska	61.5997	-149.113	COOK	GOA	AHY		Emaciated	Died
561	Bird Treatment & Learning Center	2016	2016-01-02	Alaska WildBird Rehabilitation Center			Palmer	Alaska	61.5997	-149.113	COOK	GOA	AHY		Emaciated	Died
562	Bird Treatment & Learning Center	2016	2016-01-02	Alaska WildBird Rehabilitation Center			Palmer	Alaska	61.5997	-149.113	COOK	GOA	AHY		Emaciated	Died
563	Bird Treatment & Learning Center	2016	2016-01-02	Alaska WildBird Rehabilitation Center			Palmer	Alaska	61.5997	-149.113	COOK	GOA	AHY		Emaciated	Died
564	Bird Treatment & Learning Center	2016	2016-01-02				Girdwood	Alaska	60.9543	-149.16	PWS	GOA	AHY		Emaciated	Died
565	Bird Treatment & Learning Center	2016	2016-01-02				Anchorage	Alaska	61.2181	-149.9	COOK	GOA	AHY		Emaciated	Died
566	Bird Treatment & Learning Center	2016	2016-01-02				Anchorage	Alaska	61.2181	-149.9	COOK	GOA	AHY		Emaciated	Died
567	Bird Treatment & Learning Center	2016	2016-01-02				Cantwell	Alaska	63.3917	-148.951	COOK	GOA	AHY		Emaciated	Died
568	Bird Treatment & Learning Center	2016	2016-01-02				Whittier	Alaska	60.778	-148.682	PWS	GOA	AHY		Emaciated	Died
569	Bird Treatment & Learning Center	2016	2016-01-02				Nancy Lake	Alaska	61.6853	-149.966	COOK	GOA	AHY		Emaciated	Died
570	Bird Treatment & Learning Center	2016	2016-01-02					Alaska			COOK	GOA	AHY		Emaciated	Died
571	Bird Treatment & Learning Center	2016	2016-01-02					Alaska			COOK	GOA	AHY		Emaciated	Died
572	Bird Treatment & Learning Center	2016	2016-01-02					Alaska			COOK	GOA	AHY		Emaciated	Died
573	Bird Treatment & Learning Center	2016	2016-01-02					Alaska			COOK	GOA	AHY		Emaciated	Died
574	Bird Treatment & Learning Center	2016	2016-01-03				Whittier	Alaska	60.778	-148.682	PWS	GOA	AHY		Emaciated	Died
575	Bird Treatment & Learning Center	2016	2016-01-03				Mi 102 Glenn	Alaska	61.806	-147.656	COOK	GOA	AHY		Emaciated	Died
576	Bird Treatment & Learning Center	2016	2016-01-03					Alaska			COOK	GOA	AHY		Unknown	Died
577	Bird Treatment & Learning Center	2016	2016-01-04				Palmer	Alaska	61.5997	-149.113	COOK	GOA	AHY		Emaciated	Died
578	Bird Treatment & Learning Center	2016	2016-01-04				Wasilla	Alaska	61.5814	-149.439	COOK	GOA	AHY		Emaciated	Died
579	Bird Treatment & Learning Center	2016	2016-01-04	Alaska WildBird Rehabilitation Center			Deshka	Alaska	61.7909	-150.357	COOK	GOA	AHY		Emaciated	Died
580	Bird Treatment & Learning Center	2016	2016-01-04	Alaska WildBird Rehabilitation Center			Chugiak	Alaska	61.3889	-149.482	COOK	GOA	AHY		Emaciated	Died
581	Bird Treatment & Learning Center	2016	2016-01-04	Alaska WildBird Rehabilitation Center			Pt McKenzie	Alaska	61.3597	-149.978	COOK	GOA	AHY		Emaciated	Died
582	Bird Treatment & Learning Center	2016	2016-01-04	Alaska WildBird Rehabilitation Center			Little Su	Alaska	61.4506	-149.975	COOK	GOA	AHY		Emaciated	Died
583	Bird Treatment & Learning Center	2016	2016-01-04	Alaska WildBird Rehabilitation Center			Pt McKenzie	Alaska	61.3597	-149.978	COOK	GOA	AHY		Emaciated	Died
584	Bird Treatment & Learning Center	2016	2016-01-04	Alaska WildBird Rehabilitation Center			Pt McKenzie	Alaska	61.3597	-149.978	COOK	GOA	AHY		Emaciated	Died
585	Bird Treatment & Learning Center	2016	2016-01-04	Alaska WildBird Rehabilitation Center			Peterville	Alaska	62.4964	-150.765	COOK	GOA	AHY		Emaciated	Died
586	Bird Treatment & Learning Center	2016	2016-01-04	Alaska WildBird Rehabilitation Center			Jim Creek	Alaska	61.5313	-148.912	COOK	GOA	AHY		Emaciated	Died
587	Bird Treatment & Learning Center	2016	2016-01-05				Talkeetna	Alaska	62.3209	-150.107	COOK	GOA	AHY		Emaciated	Died
588	Bird Treatment & Learning Center	2016	2016-01-05				Wasilla	Alaska	61.5814	-149.439	COOK	GOA	AHY		Grounded	Died
589	Bird Treatment & Learning Center	2016	2016-01-05				Wasilla	Alaska	61.5814	-149.439	COOK	GOA	AHY		Grounded	Died
590	Bird Treatment & Learning Center	2016	2016-01-05				Wasilla	Alaska	61.5814	-149.439	COOK	GOA	AHY		Grounded	Died
591	Bird Treatment & Learning Center	2016	2016-01-05				Anchorage	Alaska	61.2181	-149.9	COOK	GOA	AHY		Grounded	Died
592	Bird Treatment & Learning Center	2016	2016-01-05				Palmer	Alaska	61.5997	-149.113	COOK	GOA	AHY		Grounded	Died
593	Bird Treatment & Learning Center	2016	2016-01-05				Anchorage	Alaska	61.2181	-149.9	COOK	GOA	AHY		Grounded	Died
594	Bird Treatment & Learning Center	2016	2016-01-05				Anchorage	Alaska	61.2181	-149.9	COOK	GOA	AHY		Grounded	Died
595	Bird Treatment & Learning Center	2016	2016-01-05				Fish Lake	Alaska	62.2505	-150.061	COOK	GOA	AHY		Grounded	Released
596	Bird Treatment & Learning Center	2016	2016-01-05				Fish Lake	Alaska	62.2505	-150.061	COOK	GOA	AHY		Grounded	Released
597	Bird Treatment & Learning Center	2016	2016-01-05				Fish Lake	Alaska	62.2505	-150.061	COOK	GOA	AHY		Grounded	Released
598	Bird Treatment & Learning Center	2016	2016-01-06				Palmer	Alaska	61.5997	-149.113	COOK	GOA	AHY		Grounded	Died
599	Bird Treatment & Learning Center	2016	2016-01-06	Alaska WildBird Rehabilitation Center			Chugiak	Alaska	61.3889	-149.482	COOK	GOA	AHY		Grounded	Died
600	Bird Treatment & Learning Center	2016	2016-01-06	Alaska WildBird Rehabilitation Center			Pt McKenzie	Alaska	61.3597	-149.978	COOK	GOA	AHY		Emaciated	Died
601	Bird Treatment & Learning Center	2016	2016-01-06	Alaska WildBird Rehabilitation Center			Wasilla	Alaska	61.5814	-149.439	COOK	GOA	AHY		Grounded	Died
602	Bird Treatment & Learning Center	2016	2016-01-06	Alaska WildBird Rehabilitation Center			Palmer	Alaska	61.5997	-149.113	COOK	GOA	AHY		Grounded	Died
603	Bird Treatment & Learning Center	2016	2016-01-08	Alaska Wildlife Conservation Center			Portage	Alaska	60.8305	-148.986	PWS	GOA	AHY		Emaciated	Died
604	Bird Treatment & Learning Center	2016	2016-01-08	Alaska Wildlife Conservation Center			Portage	Alaska	60.8305	-148.986	PWS	GOA	AHY		Grounded	Died
605	Bird Treatment & Learning Center	2016	2016-01-08				Whittier	Alaska	60.778	-148.682	PWS	GOA	AHY		Grounded	Died
606	Bird Treatment & Learning Center	2016	2016-01-08				Whittier	Alaska	60.778	-148.682	PWS	GOA	AHY		Grounded	Died
607	Bird Treatment & Learning Center	2016	2016-01-08				Whittier	Alaska	60.778	-148.682	PWS	GOA	AHY		Grounded	Died
608	Bird Treatment & Learning Center	2016	2016-01-08	Alaska WildBird Rehabilitation Center			Wasilla	Alaska	61.5814	-149.439	COOK	GOA	AHY		Grounded	Died
609	Bird Treatment & Learning Center	2016	2016-01-11				Whitter	Alaska	60.778	-148.682	PWS	GOA	AHY		Unknown	Released
610	Bird Treatment & Learning Center	2016	2016-02-01				Valdez	Alaska	61.1308	-146.348	PWS	GOA	AHY		Injured	Died
611	Bird Treatment & Learning Center	2016	2016-02-08				Whittier	Alaska	60.778	-148.682	PWS	GOA	AHY		Emaciated	Died
612	Bird Treatment & Learning Center	2016	2016-02-08				Whittier	Alaska	60.778	-148.682	PWS	GOA	AHY		Emaciated	Died
613	Bird Treatment & Learning Center	2016	2016-02-08				Whittier	Alaska	60.778	-148.682	PWS	GOA	AHY		Emaciated	Died
629	California Wildlife Center	2015	2015-05-20			Zuma Beach	Malibu	California	34.015	-118.821	34/37 SCCA	sCCS	Unk	646	Emaciated	Died
630	California Wildlife Center	2015	2015-05-21			Zuma beach	Malibu	California	34.015	-118.821	34/37 SCCA	sCCS	Unk		DOA	Died
631	California Wildlife Center	2015	2015-08-16			Westward Beach	Malibu	California	34.0083	-118.815	34/37 SCCA	sCCS	Unk	96.5	DOA	Died
632	California Wildlife Center	2015	2015-09-19			Zuma	Malibu	California	34.0305	-118.84	34/37 SCCA	sCCS	Unk	432	Emaciated	Died
633	California Wildlife Center	2015	2015-09-30			Zuma Beach	Malibu	California	34.015	-118.821	34/37 SCCA	sCCS	Unk	458	Oiled	Died
634	California Wildlife Center	2015	2015-10-03			Carbon Beach	Malibu	California	34.0259	-118.78	34/37 SCCA	sCCS	Unk	450	Emaciated	Died
635	California Wildlife Center	2015	2015-10-11			Zuma Beach	Malibu	California	34.015	-118.821	34/37 SCCA	sCCS	Unk	558	Emaciated	Died
636	California Wildlife Center	2015	2015-10-13			North Zuma, by Malibu West	Malibu	California	34.0259	-118.78	34/37 SCCA	sCCS	Unk		Emaciated	Died
637	California Wildlife Center	2015	2015-10-21			El Matador	Malibu	California	34.0394	-118.876	34/37 SCCA	sCCS	Unk		Oiled	Died
638	California Wildlife Center	2015	2015-10-24			Zuma Beach	Malibu	California	34.015	-118.821	34/37 SCCA	sCCS	AHY	546	Emaciated	Died
639	California Wildlife Center	2015	2015-10-30			Zuma Beach	Malibu	California	34.015	-118.821	34/37 SCCA	sCCS	Unk	500	Emaciated	Died
640	California Wildlife Center	2016	2016-01-08			ballona creek -overland avenue	culver city	California	34.0211	-118.396	34/37 SCCA	sCCS	Unk	518	Emaciated	Died
641	California Wildlife Center	2016	2016-02-02			Silver Strand Beach	Oxnard	California	34.1507	-119.22	34/37 SCCA	sCCS	AHY	612	Oiled	Released
642	California Wildlife Center	2016	2016-02-03			Venice Beach	Venice	California	33.9936	-118.48	32/34 SCA	sCCS	AHY	508	Oiled	Died
643	California Wildlife Center	2016	2016-03-10			LEo Carillo	Malibu	California	34.0506	-118.935	34/37 SCCA	sCCS	Unk		DOA	Died
644	California Wildlife Center	2016	2016-03-15			Malibu Beach	Malibu	California	34.0221	-118.781	34/37 SCCA	sCCS	Unk	582	Oiled	Unk
645	California Wildlife Center	2016	2016-04-03			Zuma Beach	Malibu	California	34.015	-118.821	34/37 SCCA	sCCS	Unk	604	Oiled	Unk
647	Chintimini Wildlife Center	2015	2015-07-28			Florence, OR	Florence, OR	Oregon	43.9826	-124.1	42/44 SOR		Unk	653	Other	Died
648	Chintimini Wildlife Center	2015	2015-07-28			Lincoln City, OR	Lincoln City, OR	Oregon	44.9595	-124.022	44/46 NOR	nCCS	Unk	630	Emaciated	Died
649	Chintimini Wildlife Center	2015	2015-07-28			Lincoln City, OR	Lincoln City, OR	Oregon	44.9595	-124.022	44/46 NOR	nCCS	Unk	635	Emaciated	Died
650	Chintimini Wildlife Center	2015	2015-07-28			Lincoln City, OR	Lincoln City, OR	Oregon	44.9595	-124.022	44/46 NOR	nCCS	Unk	704	Emaciated	Released
651	Chintimini Wildlife Center	2015	2015-08-01			Newport, OR	Newport, OR	Oregon	44.6382	-124.065	44/46 NOR	nCCS	Unk	695	Emaciated	Died
652	Chintimini Wildlife Center	2015	2015-08-06			Newport, OR	Newport, OR	Oregon	44.6382	-124.065	44/46 NOR	nCCS	Unk		Emaciated	Died
653	Chintimini Wildlife Center	2015	2015-08-06			Newport, OR	Newport, OR	Oregon	44.6382	-124.065	44/46 NOR	nCCS	Unk		Emaciated	Died
654	Chintimini Wildlife Center	2015	2015-08-13			Lincoln City, OR	Lincoln City, OR	Oregon	44.9595	-124.022	44/46 NOR	nCCS	Unk	626	Emaciated	Released
655	Chintimini Wildlife Center	2015	2015-08-19			Lincoln City, OR	Lincoln City, OR	Oregon	44.9595	-124.022	44/46 NOR	nCCS	Unk	639	Emaciated	Died
656	Chintimini Wildlife Center	2015	2015-08-22			Newport, OR	Newport, OR	Oregon	44.6382	-124.065	44/46 NOR	nCCS	Unk	421	Emaciated	Died
657	Chintimini Wildlife Center	2015	2015-08-27			Lincoln City, OR	Lincoln City, OR	Oregon	44.9595	-124.022	44/46 NOR	nCCS	Unk	482	Emaciated	Died
658	Chintimini Wildlife Center	2015	2015-08-27			Unknown	Unknown*Lincoln	Oregon	44.9595	-124.022	44/46 NOR	nCCS	Unk	456	Emaciated	Died
659	Chintimini Wildlife Center	2015	2015-08-27			Unknown	Unknown*Newport	Oregon	44.6382	-124.065	44/46 NOR	nCCS	Unk	499	Emaciated	Released
660	Chintimini Wildlife Center	2015	2015-08-30			Waldport, OR	Waldport, OR	Oregon	44.425	-124.081	44/46 NOR	nCCS	Unk	416	Other	Died
661	Chintimini Wildlife Center	2015	2015-08-31			Newport, OR	Newport, OR	Oregon	44.6382	-124.065	44/46 NOR	nCCS	Unk	478	Emaciated	Died
662	Chintimini Wildlife Center	2015	2015-08-31			Newport, OR	Newport, OR	Oregon	44.6382	-124.065	44/46 NOR	nCCS	Unk	618	Emaciated	Died
663	Chintimini Wildlife Center	2015	2015-08-31			Newport, OR	Newport, OR	Oregon	44.6382	-124.065	44/46 NOR	nCCS	Unk	600	Emaciated	Died
664	Chintimini Wildlife Center	2015	2015-08-31			Newport, OR	Newport, OR	Oregon	44.6382	-124.065	44/46 NOR	nCCS	Unk	385	Emaciated	Died
665	Chintimini Wildlife Center	2015	2015-08-31			Newport, OR	Newport, OR	Oregon	44.6382	-124.065	44/46 NOR	nCCS	Unk	478	Emaciated	Died
666	Chintimini Wildlife Center	2015	2015-08-31			Newport, OR	Newport, OR	Oregon	44.6382	-124.065	44/46 NOR	nCCS	Unk	525	Emaciated	Died
667	Chintimini Wildlife Center	2015	2015-08-31			Newport, OR	Newport, OR	Oregon	44.6382	-124.065	44/46 NOR	nCCS	Unk	293	Emaciated	Died
668	Chintimini Wildlife Center	2015	2015-08-31			Newport, OR	Newport, OR	Oregon	44.6382	-124.065	44/46 NOR	nCCS	Unk	340	Emaciated	Died
669	Chintimini Wildlife Center	2015	2015-08-31			Newport, OR	Newport, OR	Oregon	44.6382	-124.065	44/46 NOR	nCCS	Unk	618	Emaciated	Died
670	Chintimini Wildlife Center	2015	2015-08-31			Newport, OR	Newport, OR	Oregon	44.6382	-124.065	44/46 NOR	nCCS	Unk	668	Emaciated	Died
671	Chintimini Wildlife Center	2015	2015-09-01			Unknown	Unknown*Newport	Oregon	44.6382	-124.065	44/46 NOR	nCCS	Unk	427	Emaciated	Died
672	Chintimini Wildlife Center	2015	2015-09-01			Unknown	Unknown*Newport	Oregon	44.6382	-124.065	44/46 NOR	nCCS	Unk	342	Emaciated	Died
673	Chintimini Wildlife Center	2015	2015-09-01			Unknown	Unknown*Newport	Oregon	44.6382	-124.065	44/46 NOR	nCCS	Unk	505	Emaciated	Died
674	Chintimini Wildlife Center	2015	2015-09-01			Unknown	Unknown*Newport	Oregon	44.6382	-124.065	44/46 NOR	nCCS	Unk	348	Emaciated	Died
675	Chintimini Wildlife Center	2015	2015-09-01			Unknown	Unknown*Newport	Oregon	44.6382	-124.065	44/46 NOR	nCCS	Unk	347	Emaciated	Died
676	Chintimini Wildlife Center	2015	2015-09-01			Waldport, OR	Waldport, OR	Oregon	44.425	-124.081	44/46 NOR	nCCS	Unk	363	Emaciated	Died
677	Chintimini Wildlife Center	2015	2015-09-01			Unknown	Unknown*Lincoln	Oregon	44.9595	-124.022	44/46 NOR	nCCS	Unk	472	Emaciated	Died
678	Chintimini Wildlife Center	2015	2015-09-02			Newport, OR	Newport, OR	Oregon	44.6382	-124.065	44/46 NOR	nCCS	Unk		Emaciated	Died
679	Chintimini Wildlife Center	2015	2015-09-02			Newport, OR	Newport, OR	Oregon	44.6382	-124.065	44/46 NOR	nCCS	Unk	456	Emaciated	Died
680	Chintimini Wildlife Center	2015	2015-09-03			Unknown	Unknown*Lincoln	Oregon	44.9595	-124.022	44/46 NOR	nCCS	Unk	507	Emaciated	Died
681	Chintimini Wildlife Center	2015	2015-09-03			Unknown	Unknown*Lincoln	Oregon	44.9595	-124.022	44/46 NOR	nCCS	Unk	448	Emaciated	Died
682	Chintimini Wildlife Center	2015	2015-09-03			Unknown	Unknown*Waldport	Oregon	44.425	-124.081	44/46 NOR	nCCS	Unk	445	Emaciated	Died
683	Chintimini Wildlife Center	2015	2015-09-03			Unknown	Unknown*Waldport	Oregon	44.425	-124.081	44/46 NOR	nCCS	Unk	410	Emaciated	Died
684	Chintimini Wildlife Center	2015	2015-09-04			Unknown	Unknown*Lincoln	Oregon	44.9595	-124.022	44/46 NOR	nCCS	Unk	296	Emaciated	Died
685	Chintimini Wildlife Center	2015	2015-09-04			Unknown	Unknown*Waldport	Oregon	44.425	-124.081	44/46 NOR	nCCS	Unk	442	Emaciated	Released
686	Chintimini Wildlife Center	2015	2015-09-04			Unknown	Unknown*Newport	Oregon	44.6382	-124.065	44/46 NOR	nCCS	Unk	411	Emaciated	Died
687	Chintimini Wildlife Center	2015	2015-09-05			Unknown	Unknown*South Beach	Oregon	44.6097	-124.07	44/46 NOR	nCCS	Unk	462	Emaciated	Died
688	Chintimini Wildlife Center	2015	2015-09-05			Unknown	Unknown*Newport	Oregon	44.6382	-124.065	44/46 NOR	nCCS	Unk	290	Emaciated	Died
689	Chintimini Wildlife Center	2015	2015-09-05			South Beach, OR	South Beach, OR	Oregon	44.6097	-124.07	44/46 NOR	nCCS	Unk	316	Emaciated	Died
690	Chintimini Wildlife Center	2015	2015-09-06			Lincoln City, OR	Lincoln City, OR	Oregon	44.9595	-124.022	44/46 NOR	nCCS	Unk	516	Emaciated	Died
691	Chintimini Wildlife Center	2015	2015-09-06			Unknown	Unknown*Florence	Oregon	43.9826	-124.1	42/44 SOR		Unk	465	Emaciated	Died
692	Chintimini Wildlife Center	2015	2015-09-06			Unknown	Unknown*Newport	Oregon	44.6382	-124.065	44/46 NOR	nCCS	Unk	470	Emaciated	Died
693	Chintimini Wildlife Center	2015	2015-09-06			Unknown	Unknown*Newport	Oregon	44.6382	-124.065	44/46 NOR	nCCS	Unk	750	Emaciated	Died
694	Chintimini Wildlife Center	2015	2015-09-06			Unknown	Unknown*Newport	Oregon	44.6382	-124.065	44/46 NOR	nCCS	Unk	890	Other	Died
695	Chintimini Wildlife Center	2015	2015-09-06			Unknown	Unknown*Newport	Oregon	44.6382	-124.065	44/46 NOR	nCCS	Unk	388	Emaciated	Released
696	Chintimini Wildlife Center	2015	2015-09-07			Unknown	Unknown*South Beach	Oregon	44.6097	-124.07	44/46 NOR	nCCS	Unk	737	Emaciated	Died
697	Chintimini Wildlife Center	2015	2015-09-07			Unknown	Unknown*Newport	Oregon	44.6382	-124.065	44/46 NOR	nCCS	Unk	459	Emaciated	Released
698	Chintimini Wildlife Center	2015	2015-09-07			Unknown	Unknown*Newport	Oregon	44.6382	-124.065	44/46 NOR	nCCS	Unk	450	Emaciated	Released
699	Chintimini Wildlife Center	2015	2015-09-08			Unknown	Unknown*Lincoln	Oregon	44.9595	-124.022	44/46 NOR	nCCS	Unk	430	Emaciated	Died
700	Chintimini Wildlife Center	2015	2015-09-08			Unknown	Unknown*Lincoln	Oregon	44.9595	-124.022	44/46 NOR	nCCS	Unk	381	Emaciated	Died
701	Chintimini Wildlife Center	2015	2015-09-08			Unknown	Unknown*Newport	Oregon	44.6382	-124.065	44/46 NOR	nCCS	Unk	553	Emaciated	Died
702	Chintimini Wildlife Center	2015	2015-09-09			Unknown	Unknown*Waldport	Oregon	44.425	-124.081	44/46 NOR	nCCS	Unk	491	Emaciated	Died
703	Chintimini Wildlife Center	2015	2015-09-09			Unknown	Unknown*Lincoln	Oregon	44.9595	-124.022	44/46 NOR	nCCS	Unk	551	Emaciated	Died
704	Chintimini Wildlife Center	2015	2015-09-09			Unknown	Unknown*Lincoln	Oregon	44.9595	-124.022	44/46 NOR	nCCS	Unk	446	Emaciated	Died
705	Chintimini Wildlife Center	2015	2015-09-10			Unknown	Unknown*Waldport	Oregon	44.425	-124.081	44/46 NOR	nCCS	Unk	761	Emaciated	Died
706	Chintimini Wildlife Center	2015	2015-09-10			Unknown	Unknown*Lincoln	Oregon	44.9595	-124.022	44/46 NOR	nCCS	Unk	426	Emaciated	Died
707	Chintimini Wildlife Center	2015	2015-09-10			Unknown	Unknown*Newport	Oregon	44.6382	-124.065	44/46 NOR	nCCS	Unk	635	Emaciated	Died
708	Chintimini Wildlife Center	2015	2015-09-11			Unknown	Unknown*Newport	Oregon	44.6382	-124.065	44/46 NOR	nCCS	Unk	552	Emaciated	Died
709	Chintimini Wildlife Center	2015	2015-09-11			Unknown	Unknown*Newport	Oregon	44.6382	-124.065	44/46 NOR	nCCS	Unk	430	Emaciated	Released
710	Chintimini Wildlife Center	2015	2015-09-11			Unknown	Unknown*Lincoln	Oregon	44.9595	-124.022	44/46 NOR	nCCS	Unk	490	Emaciated	Died
711	Chintimini Wildlife Center	2015	2015-09-11			Unknown	Unknown*Newport	Oregon	44.6382	-124.065	44/46 NOR	nCCS	Unk	710	Emaciated	Died
712	Chintimini Wildlife Center	2015	2015-09-12			Unknown	Unknown*Newport	Oregon	44.6382	-124.065	44/46 NOR	nCCS	Unk	453	Emaciated	Died
713	Chintimini Wildlife Center	2015	2015-09-12			Unknown	Unknown*Newport	Oregon	44.6382	-124.065	44/46 NOR	nCCS	Unk	702	Emaciated	Died
714	Chintimini Wildlife Center	2015	2015-09-15			Newport, OR	Newport, OR	Oregon	44.6382	-124.065	44/46 NOR	nCCS	Unk	457	Emaciated	Died
715	Chintimini Wildlife Center	2015	2015-09-15			Newport, OR	Newport, OR	Oregon	44.6382	-124.065	44/46 NOR	nCCS	Unk	445	Emaciated	Died
716	Chintimini Wildlife Center	2015	2015-09-16			Unknown	Unknown*Newport	Oregon	44.6382	-124.065	44/46 NOR	nCCS	Unk	650	Emaciated	Died
717	Chintimini Wildlife Center	2015	2015-09-16			Unknown	Unknown*Newport	Oregon	44.6382	-124.065	44/46 NOR	nCCS	Unk	701	Emaciated	Died
718	Chintimini Wildlife Center	2015	2015-09-16			Unknown	Unknown*Lincoln	Oregon	44.9595	-124.022	44/46 NOR	nCCS	Unk	522	Emaciated	Died
719	Chintimini Wildlife Center	2015	2015-09-17			Lincoln City, OR	Lincoln City, OR	Oregon	44.9595	-124.022	44/46 NOR	nCCS	Unk	352	Emaciated	Died
720	Chintimini Wildlife Center	2015	2015-09-18			Unknown	Unknown*Newport	Oregon	44.6382	-124.065	44/46 NOR	nCCS	Unk	462	Emaciated	Died
721	Chintimini Wildlife Center	2015	2015-09-21			Unknown	Unknown*Newport	Oregon	44.6382	-124.065	44/46 NOR	nCCS	Unk	474	Emaciated	Released
722	Chintimini Wildlife Center	2015	2015-10-04			Unknown	Unknown*Newport	Oregon	44.6382	-124.065	44/46 NOR	nCCS	Unk	780	Emaciated	Died
723	Chintimini Wildlife Center	2015	2015-10-04			Waldport, OR	Waldport, OR	Oregon	44.425	-124.081	44/46 NOR	nCCS	Unk	745	Emaciated	Released
724	Chintimini Wildlife Center	2015	2015-10-04			Unknown	Unknown*Newport	Oregon	44.6382	-124.065	44/46 NOR	nCCS	Unk	517	Emaciated	Died
725	Chintimini Wildlife Center	2016	2016-03-24			Bayshore	Waldport	Oregon	44.436	-124.084	44/46 NOR	nCCS	Unk		Emaciated	Released
740	Discovery Bay Wildbird Rescue	2015	2015-07-14			Point Wilson, Fort Worden	Port Townsend	Washington	48.1439	-122.754	47/48 NWA	nCCS	Unk		Emaciated	Released
741	Discovery Bay Wildbird Rescue	2015	2015-08-05			Beckett Point	Port Townsend	Washington	48.0793	-122.889	47/48 NWA	nCCS	Unk		Emaciated	Died
742	Discovery Bay Wildbird Rescue	2015	2015-08-25			Diamond Point	Diamond Point	Washington	48.0964	-122.938	47/48 NWA	nCCS	Unk		Emaciated	Died
743	Discovery Bay Wildbird Rescue	2015	2015-09-11			Fort Worden	Port Townsend	Washington	48.1397	-122.759	47/48 NWA	nCCS	Unk		Emaciated	Died
744	Discovery Bay Wildbird Rescue	2015	2015-09-24				Port Angeles	Washington	48.1214	-123.43	47/48 NWA	nCCS	Unk		Emaciated	Died
745	Discovery Bay Wildbird Rescue	2016	2016-02-10				Sequim	Washington	48.0896	-123.043	47/48 NWA	nCCS	Unk		Injured	Died
752	Humboldt Wildlife Care Center	2015	2015-05-01			Trinidad Pier Beach	Trinidad	California	41.0562	-124.148	39/42 NCA	cCCS	AHY	568	Emaciated	Died
753	Humboldt Wildlife Care Center	2015	2015-05-27			beach	Crescent City	California	41.7487	-124.207	39/42 NCA	cCCS	Unk		Beached	Died
754	Humboldt Wildlife Care Center	2015	2015-05-28			Samoa Beach	Samoa	California	40.8065	-124.201	39/42 NCA	cCCS	AHY	687	Fishline	Released
755	Humboldt Wildlife Care Center	2015	2015-07-15			beach	Crescent City	California	41.7487	-124.207	39/42 NCA	cCCS	HY	104	Beached	Died
756	Humboldt Wildlife Care Center	2015	2015-07-16			Big Lagoon, by Agate Beach	Orick	California	41.1638	-124.132	39/42 NCA	cCCS	HY	215	Emaciated	Released
757	Humboldt Wildlife Care Center	2015	2015-07-16			Southern End of Centerville Beach	Ferndale	California	40.5715	-124.351	39/42 NCA	cCCS	HY	365	Emaciated	Released
758	Humboldt Wildlife Care Center	2015	2015-07-17			Manila Beach	Manila	California	40.8529	-124.172	39/42 NCA	cCCS	HY	147	Sick	Released
759	Humboldt Wildlife Care Center	2015	2015-07-17			samoa beach (one mile from the first parking lot,south)	Samoa	California	40.8157	-124.194	39/42 NCA	cCCS	HY	338	Sick	Died
760	Humboldt Wildlife Care Center	2015	2015-07-19			Moonstone Beach, struggling in creek	Trinidad	California	41.0291	-124.112	39/42 NCA	cCCS	AHY	595	Emaciated	Died
761	Humboldt Wildlife Care Center	2015	2015-07-24			Clam Beach	McKinleyville	California	40.9967	-124.117	39/42 NCA	cCCS	HY	294	Beached	Died
762	Humboldt Wildlife Care Center	2015	2015-07-27			Leufenholtz beach	Trinidad	California	41.0417	-124.12	39/42 NCA	cCCS	HY	301	Emaciated	Released
763	Humboldt Wildlife Care Center	2015	2015-08-03			Crescent City Harbor	Crescent City	California	41.7497	-124.188	39/42 NCA	cCCS	AHY	525	Beached	Died
764	Humboldt Wildlife Care Center	2015	2015-08-04			Samoa Beach by the pulp mill	Manilla	California	40.8072	-124.2	39/42 NCA	cCCS	HY		Emaciated	Died
765	Humboldt Wildlife Care Center	2015	2015-08-04			Samoa Beach	Samoa	California	40.8264	-124.188	39/42 NCA	cCCS	HY		Beached	Died
766	Humboldt Wildlife Care Center	2015	2015-08-07			Glass Beach	Fort Bragg	California	39.4526	-123.813	39/42 NCA	cCCS	HY	485	Injured	Died
767	Humboldt Wildlife Care Center	2015	2015-08-13			Clam Beach	McKinleyville	California	40.9923	-124.119	39/42 NCA	cCCS	AHY	719	Emaciated	Released
768	Humboldt Wildlife Care Center	2015	2015-08-13			Moonstone Beach	Trinidad	California	41.0286	-124.113	39/42 NCA	cCCS	HY	298	Emaciated	Died
769	Humboldt Wildlife Care Center	2015	2015-08-16			Samoa beach	Samoa	California	40.8264	-124.188	39/42 NCA	cCCS	HY	341	Emaciated	Released
770	Humboldt Wildlife Care Center	2015	2015-08-18			samoa beach just past the coast gaurd station	Samoa	California	40.7857	-124.214	39/42 NCA	cCCS	HY	452	Beached	Died
771	Humboldt Wildlife Care Center	2015	2015-08-28			Manila Beach near Friends of the Dunes	Manila	California	40.8588	-124.168	39/42 NCA	cCCS	HY	328	Emaciated	Died
772	Humboldt Wildlife Care Center	2015	2015-08-30			King Salmon Beach	King Salmon	California	40.7408	-124.219	39/42 NCA	cCCS	HY	365	Beached	Died
773	Humboldt Wildlife Care Center	2015	2015-09-06			North Jetty beach	Samoa	California	40.7685	-124.227	39/42 NCA	cCCS	HY	368	Emaciated	Died
774	Humboldt Wildlife Care Center	2015	2015-09-09			Stone Lagoon beach	Orick	California	41.2517	-124.101	39/42 NCA	cCCS	HY	396	Beached	Died
775	Humboldt Wildlife Care Center	2015	2015-09-09			south clam beach	Mckinleyville	California	40.9515	-124.128	39/42 NCA	cCCS	HY	484	Emaciated	Released
776	Humboldt Wildlife Care Center	2015	2015-09-10			samoa beach mile past first turnout	Samoa	California	40.8157	-124.194	39/42 NCA	cCCS	HY	459	Emaciated	Released
777	Humboldt Wildlife Care Center	2015	2015-09-11			King Salmon Beach	King Salmon	California	40.7408	-124.219	39/42 NCA	cCCS	HY	462	Emaciated	Died
778	Humboldt Wildlife Care Center	2015	2015-09-11			Dry Lagoon Beach	Orick	California	41.2253	-124.108	39/42 NCA	cCCS	HY	429	Emaciated	Died
779	Humboldt Wildlife Care Center	2015	2015-09-12			Manila Beach	Manila	California	40.8529	-124.172	39/42 NCA	cCCS	HY	426	Emaciated	Released
780	Humboldt Wildlife Care Center	2015	2015-09-13			samoa beach a mile down on the right from first parking lot	Samoa	California	40.8336	-124.183	39/42 NCA	cCCS	HY	426	Emaciated	Died
781	Humboldt Wildlife Care Center	2015	2015-09-14			Samoa across street from pulp mill, near the parking lot	Samoa	California	40.8072	-124.2	39/42 NCA	cCCS	HY	400	Emaciated	Released
782	Humboldt Wildlife Care Center	2015	2015-09-16			gold bluff beach campgrounds	Orick	California	41.3837	-124.071	39/42 NCA	cCCS	HY		Injured	Died
783	Humboldt Wildlife Care Center	2015	2015-09-17			Ma-le'l Dunes South Beach	Manila	California	40.8645	-124.165	39/42 NCA	cCCS	HY	420	Emaciated	Died
784	Humboldt Wildlife Care Center	2015	2015-09-18			Stone Lagoon	Orick	California	41.2516	-124.102	39/42 NCA	cCCS	HY	467	Emaciated	Released
785	Humboldt Wildlife Care Center	2015	2015-09-21			Manila Beach	Manila	California	40.8529	-124.172	39/42 NCA	cCCS	HY		Beached	Died
786	Humboldt Wildlife Care Center	2015	2015-09-25			Clam Beach	McKinleyville	California	40.9967	-124.117	39/42 NCA	cCCS	HY	415	Emaciated	Died
787	Humboldt Wildlife Care Center	2015	2015-09-26			Mad River Beach	Arcata	California	40.9307	-124.136	39/42 NCA	cCCS	HY	514	Oiled	Released
788	Humboldt Wildlife Care Center	2015	2015-09-28			trinidad state beach	Trinidad	California	41.0667	-124.151	39/42 NCA	cCCS	HY	361	Emaciated	Died
789	Humboldt Wildlife Care Center	2015	2015-09-30			1 mile north of north jetty	Samoa	California	40.7957	-124.208	39/42 NCA	cCCS	AHY	739	Emaciated	Died
790	Humboldt Wildlife Care Center	2015	2015-10-03			North end of Clam Beach almost to Moonstone	Mckinleyville	California	40.8192	-124.193	39/42 NCA	cCCS	AHY	661	Emaciated	Died
791	Humboldt Wildlife Care Center	2015	2015-10-10			Manila beach	Manila	California	40.8529	-124.172	39/42 NCA	cCCS	HY	411	Emaciated	Died
792	Humboldt Wildlife Care Center	2015	2015-10-17			samoa boat ramp	Samoa	California	40.7722	-124.213	39/42 NCA	cCCS	AHY	542	Injured	Died
793	Humboldt Wildlife Care Center	2015	2015-10-22			Mad River Beach	Arcata	California	40.9307	-124.136	39/42 NCA	cCCS	AHY	644	Injured	Died
794	Humboldt Wildlife Care Center	2015	2015-10-27			Mad River Beach	Arcata	California	40.9307	-124.136	39/42 NCA	cCCS	HY	522	Emaciated	Died
795	Humboldt Wildlife Care Center	2015	2015-11-02			near 1901 Parkway, near service road in Manilla to waterway	Manilla	California	40.8527	-124.172	39/42 NCA	cCCS	HY	455	Emaciated	Died
796	Humboldt Wildlife Care Center	2015	2015-11-03			Clam Beach	McKinleyville	California	40.9967	-124.117	39/42 NCA	cCCS	Unk		Beached	Died
797	Humboldt Wildlife Care Center	2015	2015-11-13			beach	Crescent City	California	41.7487	-124.207	39/42 NCA	cCCS	HY	478	Emaciated	Died
798	Humboldt Wildlife Care Center	2015	2015-12-01			beach	Crescent City	California	41.7487	-124.207	39/42 NCA	cCCS	Unk		Injured	Died
799	Humboldt Wildlife Care Center	2016	2016-01-10			Samoa Blvd	Arcata	California	40.8673	-124.108	39/42 NCA	cCCS	AHY	597	Emaciated	Died
800	Humboldt Wildlife Care Center	2016	2016-01-19			Manila Beach	Manila	California	40.8529	-124.172	39/42 NCA	cCCS	Unk		DOA	Died
801	Humboldt Wildlife Care Center	2016	2016-02-27			Dry Lagoon Beach	Trinidad	California	41.225	-124.108	39/42 NCA	cCCS	Unk		DOA	Died
838	International Bird Rescue	2015	2015-05-01	Marine Animal Rescue—Peter Wallerstein		n/a	Unknown	California			CA	unk	AHY		Beached	Died
839	International Bird Rescue	2015	2015-05-24	Hermosa Beach Animal Control		1300 The strand	Hermosa Beach	California	33.8629	-118.402	32/34 SCA	sCCS	AHY	668	Injured	Died
840	International Bird Rescue	2015	2015-05-31	OWCN		Seacliff Colony Beach	Santa Barbara	California	34.4036	-119.696	34/37 SCCA	sCCS	AHY	756	Emaciated	Released
841	International Bird Rescue	2015	2015-06-01	OSPR			Manhattan Beach	California	33.8836	-118.412	32/34 SCA	sCCS	AHY		Emaciated	Died
842	International Bird Rescue	2015	2015-06-01	Native Animal Rescue, Santa Cruz of Santa Cruz			Unknown, Santa Cruz County	California			CA	unk	AHY	625	Grounded	Died
843	International Bird Rescue	2015	2015-06-05	DFG/OSPR		Oceano Dunes SORA, Oceano CA	Oceano	California	35.1101	-120.633	34/37 SCCA	sCCS	AHY		Oiled	Died
844	International Bird Rescue	2015	2015-07-18	Public		Fort Funston	Daly City	California	37.7161	-122.504	37/39 NCCA	cCCS	AHY	635	Emaciated	Died
845	International Bird Rescue	2015	2015-07-21	Public		Pacifica Pier	Pacifica	California	37.6332	-122.494	37/39 NCCA	cCCS	AHY	720	Injured	Released
846	International Bird Rescue	2015	2015-07-23	Public		Stinson Beach	Stinson Beach	California	37.8996	-122.647	37/39 NCCA	cCCS	HY	141	Emaciated	Died
847	International Bird Rescue	2015	2015-07-28	Public		SF Bay by ball park	San Francisco	California	37.7779	-122.388	37/39 NCCA	cCCS	HY	130	Emaciated	Released
848	International Bird Rescue	2015	2015-07-28	Public		Limatour Beach	Point Reyes National Seashore	California	38.0261	-122.888	37/39 NCCA	cCCS	HY	119	Beached	Died
849	International Bird Rescue	2015	2015-08-04	Public		Pacifica Pier	Pacifica	California	37.6332	-122.494	37/39 NCCA	cCCS	AHY	815	Fishline	Released
850	International Bird Rescue	2015	2015-08-14	Sonoma County Wildlife Rescue		Dillon Beach	Dillon Beach	California	38.251	-122.968	37/39 NCCA	cCCS	HY		Beached	Died
851	International Bird Rescue	2015	2015-08-16	Wildlife Rescue Center of Napa County		Doran Beach Bodgega Bay	Bodega Bay	California	38.3125	-123.048	37/39 NCCA	cCCS	AHY	600	Injured	Died
852	International Bird Rescue	2015	2015-08-16	Native Animal Rescue, Santa Cruz of Santa Cruz			Unknown, Santa Cruz County	California			CA	unk	HY	250	Beached	Died
853	International Bird Rescue	2015	2015-08-26	Native Animal Rescue, Santa Cruz of Santa Cruz		Caverus Beach	Santa Cruz	California	36.9645	-122.012	34/37 SCCA	sCCS	AHY	705	Beached	Died
854	International Bird Rescue	2015	2015-08-30	Public		Albany Bulb Beach	Berkeley	California	37.8881	-122.324	37/39 NCCA	cCCS	Unk		Beached	Died
855	International Bird Rescue	2015	2015-08-31	Native Animal Rescue, Santa Cruz of Santa Cruz		Point Lobos, Carmel	Carmel	California	36.5135	-121.945	34/37 SCCA	sCCS	AHY	805	Beached	Died
856	International Bird Rescue	2015	2015-09-01	SBW-Santa Barbara Wildlife Care Network		Hollywood Beach	Santa Barbara	California	34.1603	-119.228	34/37 SCCA	sCCS	HY	316	Beached	Died
857	International Bird Rescue	2015	2015-09-02	Sacramento Wildlife Care Assn		Baker Beach	Sausalito	California	37.7936	-122.484	37/39 NCCA	cCCS	HY		Emaciated	Died
858	International Bird Rescue	2015	2015-09-02	Sacramento Wildlife Care Assn		Unknown	Unknown, Sacramento County	California			CA	unk	AHY	600	Emaciated	Died
859	International Bird Rescue	2015	2015-09-03	Public		Ocean Beach, SF	San Francisco	California	37.7594	-122.511	37/39 NCCA	cCCS	HY	385	Emaciated	Died
860	International Bird Rescue	2015	2015-09-07	IBRRC Search and Collection		Berkeley - beach bet. Ashby & University	Berkeley	California	37.8524	-122.287	37/39 NCCA	cCCS	HY	425	Emaciated	Died
861	International Bird Rescue	2015	2015-09-08	Public		Albany Bulb	Berkeley	California	37.8881	-122.324	37/39 NCCA	cCCS	Unk		Beached	Died
862	International Bird Rescue	2015	2015-09-11	WildCare, San Rafael		Berkeley	Berkeley	California	37.8608	-122.299	37/39 NCCA	cCCS	HY	395	Beached	Died
863	International Bird Rescue	2015	2015-09-11	Marine Mammal Center		Rodeo Beach	Sausalito	California	37.8318	-122.54	37/39 NCCA	cCCS	AHY	650	Emaciated	Died
864	International Bird Rescue	2015	2015-09-12	Manhattan Beach Animal Control		n/a	Manhattan Beach	California	33.8836	-118.412	32/34 SCA	sCCS	AHY	632	Emaciated	Died
865	International Bird Rescue	2015	2015-09-12	IBRRC Search and Collection		Brick Beach, Berkeley	Berkeley	California	37.8886	-122.316	37/39 NCCA	cCCS	HY	480	Emaciated	Died
866	International Bird Rescue	2015	2015-09-12	IBRRC Search and Collection		Brick Beach, Berkeley	Berkeley	California	37.8886	-122.316	37/39 NCCA	cCCS	HY	430	Beached	Released
867	International Bird Rescue	2015	2015-09-13	Public		Pt. Isabel Dog Park	Richmond	California	37.9009	-122.325	37/39 NCCA	cCCS	HY		Emaciated	Died
868	International Bird Rescue	2015	2015-09-14	Native Animal Rescue, Santa Cruz of Santa Cruz			Unknown, Santa Cruz County	California			CA	unk	AHY	660	Beached	Died
869	International Bird Rescue	2015	2015-09-15	PWP-Pacific Wildlife Project		Coal oil Point	Goleta	California	34.4071	-119.878	34/37 SCCA	sCCS	HY	480	Emaciated	Released
870	International Bird Rescue	2015	2015-09-16	Berkeley Animal Control		Berkeley Marina	Berkeley	California	37.8666	-122.309	37/39 NCCA	cCCS	HY		Emaciated	Died
871	International Bird Rescue	2015	2015-09-18	Public		Channel Beach	Marina del Rey	California	33.9664	-118.458	32/34 SCA	sCCS	HY	518	Emaciated	Released
872	International Bird Rescue	2015	2015-09-19	Hermosa Beach Animal Control		hermosa beach	Hermosa Beach	California	33.8611	-118.402	32/34 SCA	sCCS	Unk	500	Emaciated	Died
873	International Bird Rescue	2015	2015-09-19	Public		Ocean Beach	San Francisco	California	37.7594	-122.511	37/39 NCCA	cCCS	AHY	760	Emaciated	Died
874	International Bird Rescue	2015	2015-09-21	Native Animal Rescue, Santa Cruz of Santa Cruz		Moss Landing Harbor, Moss landing	Moss Landing	California	36.8067	-121.788	34/37 SCCA	sCCS	AHY	660	Beached	Died
875	International Bird Rescue	2015	2015-09-21	Native Animal Rescue, Santa Cruz of Santa Cruz		Marina State Beach, Marina	Marina (Monterey)	California	36.6929	-121.811	34/37 SCCA	sCCS	AHY	660	Beached	Died
876	International Bird Rescue	2015	2015-09-21	WildCare, San Rafael		Marshall’s State Beach, SF	San Francisco	California	37.8017	-122.48	37/39 NCCA	cCCS	AHY	750	Beached	Died
877	International Bird Rescue	2015	2015-09-21	Native Animal Rescue, Santa Cruz		Sanddollar Beach, Watsonville	Watsonville	California	36.9201	-121.855	34/37 SCCA	sCCS	AHY	715	Oiled	Died
878	International Bird Rescue	2015	2015-09-22	SBW-Santa Barbara Wildlife Care		seaward ave and pier point blvd, 93001	Ventura	California	34.2645	-119.272	34/37 SCCA	sCCS	Unk	484	Oiled	Died
879	International Bird Rescue	2015	2015-09-23	Peninsula Humane Society, SSF		Ocean Beach	San Francisco	California	37.7594	-122.511	37/39 NCCA	cCCS	Unk		Beached	Died
880	International Bird Rescue	2015	2015-09-24	Public		Bolinas Coast	Bolinas	California	37.9051	-122.685	37/39 NCCA	cCCS	AHY	630	Beached	Died
881	International Bird Rescue	2015	2015-09-24	Sonoma County Wildlife Rescue		Dillon Beach	Dillon Beach	California	38.251	-122.968	37/39 NCCA	cCCS	HY	375	Beached	Died
882	International Bird Rescue	2015	2015-09-25	Public		Torrance Beach, near Ave F	Torrance	California	33.8108	-118.311	32/34 SCA	sCCS	HY	476	Emaciated	Died
883	International Bird Rescue	2015	2015-09-25	WildCare, San Rafael		Sausalito	Sausalito	California	37.8601	-122.485	37/39 NCCA	cCCS	HY	550	Beached	Died
884	International Bird Rescue	2015	2015-09-25	Native Animal Rescue, Santa Cruz of Santa Cruz		Boadwalk SC	Santa Cruz	California	36.9642	-122.019	34/37 SCCA	sCCS	AHY		Beached	Died
885	International Bird Rescue	2015	2015-09-25	Native Animal Rescue, Santa Cruz of Santa Cruz		SC Boardwalk	Santa Cruz	California	36.9741	-122.031	34/37 SCCA	sCCS	AHY	630	Beached	Died
886	International Bird Rescue	2015	2015-09-25	Native Animal Rescue, Santa Cruz of Santa Cruz		Crows Nest Beach SC	Santa Cruz	California	37.149	-122.15	37/39 NCCA	cCCS	HY	415	Beached	Died
887	International Bird Rescue	2015	2015-09-27	Public		Marina Bay	Marina (Monterey)	California	36.6843	-121.812	34/37 SCCA	sCCS	HY	535	Emaciated	Died
888	International Bird Rescue	2015	2015-09-27	Public		Marina Bay	Marina (Monterey)	California	36.6843	-121.812	34/37 SCCA	sCCS	AHY	675	Beached	Died
889	International Bird Rescue	2015	2015-09-27	Public		Fort Baker	Sausalito	California	37.8341	-122.477	37/39 NCCA	cCCS	AHY		Emaciated	Died
890	International Bird Rescue	2015	2015-09-28	Public		Fort Baker	Sausalito	California	37.8341	-122.477	37/39 NCCA	cCCS	AHY	650	Emaciated	Died
891	International Bird Rescue	2015	2015-09-28	Native Animal Rescue, Santa Cruz of Santa Cruz		Sunny Cove Beach In Santa Cruz	Santa Cruz	California	36.9615	-121.989	34/37 SCCA	sCCS	Unk	620	Beached	Died
892	International Bird Rescue	2015	2015-09-28	WildCare, San Rafael		Novato	Novato	California	38.1039	-122.489	37/39 NCCA	cCCS	AHY	680	Beached	Died
893	International Bird Rescue	2015	2015-09-28	WildCare, San Rafael		Baker Beach	Sausalito	California	37.7936	-122.484	37/39 NCCA	cCCS	AHY	700	Beached	Released
894	International Bird Rescue	2015	2015-09-28	WildCare, San Rafael		Ocean Beach	San Francisco	California	37.7594	-122.511	37/39 NCCA	cCCS	HY	475	Beached	Died
895	International Bird Rescue	2015	2015-09-28	WildCare, San Rafael		Sausalito	Sausalito	California	37.8601	-122.485	37/39 NCCA	cCCS	AHY	650	Beached	Died
896	International Bird Rescue	2015	2015-09-29	IBR Volunteer		lifeguard tower one	Manhattan Beach	California	33.8835	-118.412	32/34 SCA	sCCS	HY	486	Emaciated	Died
897	International Bird Rescue	2015	2015-09-29	Public		Berkeley	Berkeley	California	37.8608	-122.299	37/39 NCCA	cCCS	HY		Emaciated	Died
898	International Bird Rescue	2015	2015-09-29	Public		Dillon Beach	Dillon Beach	California	38.251	-122.968	37/39 NCCA	cCCS	HY		Beached	Died
899	International Bird Rescue	2015	2015-10-01	Public		Abalone Cove	Palos Verdes Estates	California	33.7412	-118.378	32/34 SCA	sCCS	HY	480	Emaciated	Died
900	International Bird Rescue	2015	2015-10-01	Native Animal Rescue, Santa Cruz of Santa Cruz		Main Beach , Santa Cruz	Santa Cruz	California	36.9644	-122.019	34/37 SCCA	sCCS	AHY	675	Beached	Died
901	International Bird Rescue	2015	2015-10-02	Sonoma County Wildlife Rescue		Dillon Beach	Dillon Beach	California	38.251	-122.968	37/39 NCCA	cCCS	AHY	565	Beached	Died
902	International Bird Rescue	2015	2015-10-03	Manhattan Beach Animal Control		Manhattan Beach Pier	Manhattan Beach	California	33.8838	-118.413	32/34 SCA	sCCS	HY	500	Emaciated	Released
903	International Bird Rescue	2015	2015-10-04	Sonoma County Wildlife Rescue		Dillon Beach	Dillon Beach	California	38.251	-122.968	37/39 NCCA	cCCS	AHY	650	Beached	Died
904	International Bird Rescue	2015	2015-10-05	Hermosa Beach Animal Control		1200 Strand	Hermosa Beach	California	33.8617	-118.402	32/34 SCA	sCCS	HY		Emaciated	Died
905	International Bird Rescue	2015	2015-10-05	Public		Point Lobos, SF	San Francisco	California	36.5134	-121.944	34/37 SCCA	sCCS	AHY	625	Sick	Died
906	International Bird Rescue	2015	2015-10-05	Native Animal Rescue, Santa Cruz of Santa Cruz		Santa Cruz Harbor	Santa Cruz	California	36.9741	-122.031	34/37 SCCA	sCCS	HY	635	Beached	Died
907	International Bird Rescue	2015	2015-10-05	WildCare, San Rafael		unknown	Unknown, Marin County	California			CA	unk	AHY	680	Beached	Died
908	International Bird Rescue	2015	2015-10-06	SBW-Santa Barbara Wildlife Care Network		Sands Beach	Goleta	California	34.4079	-119.879	34/37 SCCA	sCCS	HY	532	Beached	Released
909	International Bird Rescue	2015	2015-10-06	SBW-Santa Barbara Wildlife Care		Biltmore Hotel, Santa Barbara	Santa Barbara	California	34.4171	-119.642	34/37 SCCA	sCCS	Unk	718	Oiled	Died
910	International Bird Rescue	2015	2015-10-08	Sonoma County Wildlife Rescue		Dillon Beach	Dillon Beach	California	38.251	-122.968	37/39 NCCA	cCCS	AHY	595	Beached	Died
911	International Bird Rescue	2015	2015-10-09	WildCare, San Rafael		Target San Rafael	San Rafael	California	37.9554	-122.49	37/39 NCCA	cCCS	AHY	635	Beached	Died
912	International Bird Rescue	2015	2015-10-09	Public		Portuguese Beach, Bodega Bay	Bodega Bay	California	38.3778	-123.08	37/39 NCCA	cCCS	AHY	705	Emaciated	Died
913	International Bird Rescue	2015	2015-10-13	SBW-Santa Barbara Wildlife Care		Arroyo Burro Beach, Santa Barbara	Santa Barbara	California	34.4028	-119.743	34/37 SCCA	sCCS	Unk	604	Oiled	Died
914	International Bird Rescue	2015	2015-10-14	Torrance Animal Control		Torrance Beach	Torrance	California	33.8133	-118.392	32/34 SCA	sCCS	HY	520	Emaciated	Died
915	International Bird Rescue	2015	2015-10-16	Public		Hermosa Beach, at Longfellow (halfway between Hermosa and Manhattan Beach piers)	Hermosa Beach	California	33.8726	-118.407	32/34 SCA	sCCS	Unk		Injured	Died
916	International Bird Rescue	2015	2015-10-16	Public		Berkeley shoreline	Berkeley	California	37.8608	-122.299	37/39 NCCA	cCCS	HY	515	Emaciated	Died
917	International Bird Rescue	2015	2015-10-20	Public		Mattole Beach	Petrolia	California	40.3249	-124.349	39/42 NCA	cCCS	AHY	650	Emaciated	Released
918	International Bird Rescue	2015	2015-10-21	California Wildlife Center		will rogers state beach	Santa Monica	California	34.0375	-118.542	34/37 SCCA	sCCS	Unk		Emaciated	Died
919	International Bird Rescue	2015	2015-10-21	Sonoma County Wildlife Rescue		Dillon Beach	Dillon Beach	California	38.251	-122.968	37/39 NCCA	cCCS	HY	650	Beached	Died
920	International Bird Rescue	2015	2015-10-25	Public		Rodeo Beach	Sausalito	California	37.8318	-122.54	37/39 NCCA	cCCS	HY	455	Emaciated	Died
921	International Bird Rescue	2015	2015-10-27	WildCare, San Rafael		Steven Way Gallimas Creek Boat Ramp	San Rafael	California	38.0057	-122.524	37/39 NCCA	cCCS	HY	510	Beached	Died
922	International Bird Rescue	2015	2015-10-27	Public		Ocean Beach, SF	San Francisco	California	37.7594	-122.511	37/39 NCCA	cCCS	AHY	685	Emaciated	Died
923	International Bird Rescue	2015	2015-11-02	Unknown		Point Molate, Richmond, CA	Richmond	California	37.9414	-122.411	37/39 NCCA	cCCS	AHY	675	Oiled	Died
924	International Bird Rescue	2015	2015-11-17	SBW-Santa Barbara Wildlife Care Network		Arroyo Burro Beach	Santa Barbara	California	34.4028	-119.743	34/37 SCCA	sCCS	Unk	740	Beached	Died
925	International Bird Rescue	2015	2015-11-21	Public		trump golf course beach	Palos Verdes Estates	California	33.7272	-118.351	32/34 SCA	sCCS	HY	622	Emaciated	Died
926	International Bird Rescue	2015	2015-11-29	Native Animal Rescue, Santa Cruz of Santa Cruz		Cowell’s Beach, Santa Cruz	Santa Cruz	California	36.9611	-122.025	34/37 SCCA	sCCS	AHY	630	Grounded	Died
927	International Bird Rescue	2016	2016-01-10	Los Angeles Department of Animal Services		2300 S Oceanfront, Los Angeles/Venice	Los Angeles	California	33.9826	-118.471	32/34 SCA	sCCS	AHY		Oiled	Released
928	International Bird Rescue	2016	2016-01-13	Unknown		Hermosa Pier, Hermosa Beach	Hermosa Beach	California	33.8523	-118.399	32/34 SCA	sCCS	AHY	556	Oiled	Released
929	International Bird Rescue	2016	2016-01-18	Marine Animal Rescue—Peter Wallerstein		Dockweiler Beach, Playa del Rey	Playa del Rey	California	33.9303	-118.436	32/34 SCA	sCCS	AHY		Oiled	Died
930	International Bird Rescue	2016	2016-01-31	Sonoma County Wildlife Rescue		Dune Beach, Bodega Bay, CA	Bodega Bay	California	38.3425	-123.068	37/39 NCCA	cCCS	AHY	670	Beached	Died
931	International Bird Rescue	2015	2016-02-01	Public		2000 Stoner Ave, SM	Santa Monica	California	34.0365	-118.451	34/37 SCCA	sCCS	AHY	596	DOA	Released
932	International Bird Rescue	2016	2016-02-09	Manhattan Beach Animal Control		Strand, manhattan beach	Manhattan Beach	California	33.879	-118.409	32/34 SCA	sCCS	AHY	820	Oiled	Died
933	International Bird Rescue	2016	2016-02-23	Native Animal Rescue, Santa Cruz		Westcliff and Almar, Santa Cruz, CA	Santa Cruz	California	36.9524	-122.042	34/37 SCCA	sCCS	AHY	735	Oiled	Released
934	International Bird Rescue	2016	2016-03-02	Marine Animal Rescue—Peter Wallerstein		Dockweler	Playa del Rey	California	33.9303	-118.436	32/34 SCA	sCCS	AHY		Emaciated	Unk
936	Juneau Raptor Center	2015	2015-12-24			on road near Juneau's Eagle Crest Ski area	Juneau	Alaska	58.2675	-134.514	SEAK	GOA	Unk		Weak	Died
939	Lindsay Wildlife Experience	2015	2015-08-04		IBR, Fairfield	on beach near Berkeley Marine	Berkeley	California	37.8649	-122.306	37/39 NCCA	cCCS	AHY	706	Emaciated	Died
940	Lindsay Wildlife Experience	2015	2015-08-28		IBR, Fairfield	1252 McKay Ave	Alameda	California	37.7686	-122.278	37/39 NCCA	cCCS	HY	367	Emaciated	Died
941	Lindsay Wildlife Experience	2015	2015-08-30			Emeryville shoreline by Chevy's Restaurant	Emeryville	California	37.8398	-122.3	37/39 NCCA	cCCS	HY	374	Grounded	Died
942	Lindsay Wildlife Experience	2015	2015-09-03		IBR, Fairfield	Bay Front Park - Tenant Ave	Pinole	California	38.0121	-122.297	37/39 NCCA	cCCS	HY	393	Emaciated	Died
943	Lindsay Wildlife Experience	2015	2015-09-04		IBR, Fairfield	310 West Cutting Blvd	Richmond	California	37.925	-122.372	37/39 NCCA	cCCS	HY	624	Emaciated	Died
944	Lindsay Wildlife Experience	2015	2015-09-05			Point Isabel	Richmond	California	37.9009	-122.325	37/39 NCCA	cCCS	Unk	390	Emaciated	Died
945	Lindsay Wildlife Experience	2015	2015-09-11			Albany Beach	Albany	California	37.8885	-122.316	37/39 NCCA	cCCS	Unk	422	Emaciated	Died
946	Lindsay Wildlife Experience	2015	2015-09-16			Encinal Beach by boat ramp and Encinal High School	Alameda	California	37.7695	-122.291	37/39 NCCA	cCCS	Unk	468	Emaciated	Died
947	Lindsay Wildlife Experience	2015	2015-09-23		IBR, Fairfield	Encinal Beach	Alameda	California	37.769	-122.291	37/39 NCCA	cCCS	HY	433	Emaciated	Died
948	Lindsay Wildlife Experience	2015	2015-09-24			Frontage Road of 80 about 100 yd north of entrance back onto freeway at Ashby	Emeryville	California	37.8462	-122.299	37/39 NCCA	cCCS	HY	423	Emaciated	Died
949	Lindsay Wildlife Experience	2015	2015-09-27			1340 South Marina Way	Richmond	California	37.9136	-122.355	37/39 NCCA	cCCS	Unk	570	Grounded	Died
950	Lindsay Wildlife Experience	2015	2015-10-01			3300 Powell Street	Emeryville	California	37.8374	-122.309	37/39 NCCA	cCCS	AHY	602	Emaciated	Died
951	Lindsay Wildlife Experience	2015	2015-10-03		IBR, Fairfield	Ocean Beach	San Francisco	California	37.7594	-122.511	37/39 NCCA	cCCS	AHY	618	Emaciated	Died
952	Lindsay Wildlife Experience	2015	2015-10-08			100 Cutting Blvd	Richmond	California	37.9253	-122.369	37/39 NCCA	cCCS	AHY	652	Emaciated	Died
1011	Native Animal Rescue	2015	2015-05-02 13:50:00		IBR Fairfield, CA	Pajaro Dunes	Watsonville	California	36.9102	-121.757	34/37 SCCA	sCCS	AHY		Oiled	Died
1012	Native Animal Rescue	2015	2015-05-14 07:30:00		IBR Fairfield, CA	Seabright State Beach	Santa Cruz	California	36.963	-122.007	34/37 SCCA	sCCS	AHY		Sick	Died
1013	Native Animal Rescue	2015	2015-06-18 09:10:00		IBR	Rockview Beach	Santa Cruz	California	36.9741	-122.031	34/37 SCCA	sCCS	AHY		Beached	Died
1014	Native Animal Rescue	2015	2015-06-26 18:30:00			Sea Scape Beach	Aptos	California	36.9772	-121.899	34/37 SCCA	sCCS	Unk		Sick	Died
1015	Native Animal Rescue	2015	2015-07-02 17:31:00			Manresa Beach	Watsonville	California	36.9322	-121.861	34/37 SCCA	sCCS	Unk		Sick	Died
1016	Native Animal Rescue	2015	2015-07-10 07:55:00			Davenport/Scotts Creek Beach	Davenport	California	37.0135	-122.197	37/39 NCCA	cCCS	Unk		Weak	Died
1017	Native Animal Rescue	2015	2015-07-14 22:10:00		IBR Fairfield, CA	Wilder Ranch Beach	Santa Cruz	California	36.9741	-122.031	34/37 SCCA	sCCS	AHY	745	Weak	Died
1018	Native Animal Rescue	2015	2015-07-21 15:44:00			Moran Beach	Santa Cruz	California	36.9563	-121.978	34/37 SCCA	sCCS	Unk		Beached	Died
1019	Native Animal Rescue	2015	2015-07-22 15:45:00		IBR Suisun Bay	Natural Bridges	Santa Cruz	California	36.9548	-122.058	34/37 SCCA	sCCS	AHY		Sick	Died
1020	Native Animal Rescue	2015	2015-07-22 20:45:00			Rio Del Mar Beach	Aptos	California	36.9698	-121.905	34/37 SCCA	sCCS	Unk		Sick	Died
1021	Native Animal Rescue	2015	2015-07-24 16:00:00		IBR Suisun Bay	12th Avenue Beach	Santa Cruz	California	36.9099	-121.758	34/37 SCCA	sCCS	Unk		Beached	Unk
1022	Native Animal Rescue	2015	2015-07-24 17:06:00			Seabright Beach	Santa Cruz	California	36.963	-122.007	34/37 SCCA	sCCS	Unk		Beached	Died
1023	Native Animal Rescue	2015	2015-07-26 19:30:00			Westcliff Ave.	Santa Cruz	California	36.9533	-122.041	34/37 SCCA	sCCS	Unk		Sick	Died
1024	Native Animal Rescue	2015	2015-08-04 12:00:00			Seacliff Beach	Aptos	California	36.9722	-121.914	34/37 SCCA	sCCS	Unk		Unknown	Died
1025	Native Animal Rescue	2015	2015-08-04 12:50:00			New Brighton Beach	Capitola	California	36.9803	-121.935	34/37 SCCA	sCCS	Unk		Oiled	Died
1026	Native Animal Rescue	2015	2015-08-04 15:30:00			Natural Bridges Beach	Santa Cruz	California	36.9527	-122.058	34/37 SCCA	sCCS	Unk		Weak	Died
1027	Native Animal Rescue	2015	2015-08-06 13:10:00		IBR	Beach Boardwalk	Santa Cruz	California	36.9644	-122.017	34/37 SCCA	sCCS	AHY		Sick	Died
1028	Native Animal Rescue	2015	2015-08-07 14:00:00		IBR	Cowell's Beach	Santa Cruz	California	36.9625	-122.024	34/37 SCCA	sCCS	AHY		Sick	Died
1029	Native Animal Rescue	2015	2015-08-07 16:00:00			Park Way	Soquel	California	36.9877	-121.997	34/37 SCCA	sCCS	Unk		Beached	Died
1030	Native Animal Rescue	2015	2015-08-07 17:30:00		IBR	Ano Nuevo State Park	not specified	California	37.1164	-122.307	37/39 NCCA	cCCS	AHY		Beached	Died
1031	Native Animal Rescue	2015	2015-08-08 17:30:00		IBR	Seacliff State Park	Aptos	California	36.9722	-121.914	34/37 SCCA	sCCS	Unk		Weak	Died
1032	Native Animal Rescue	2015	2015-08-09 15:22:00			not specified	not specified	California			CA	unk	Unk		Unknown	Died
1033	Native Animal Rescue	2015	2015-08-11 18:00:00			Seascape Resort beach	Santa Cruz	California	36.9741	-122.031	34/37 SCCA	sCCS	Unk		Weak	Died
1034	Native Animal Rescue	2015	2015-08-11 18:27:00			Sea Cliff State Beach	Santa Cruz	California	36.9722	-121.914	34/37 SCCA	sCCS	Unk		Injured	Died
1035	Native Animal Rescue	2015	2015-08-12 13:30:00			Dog Beach	Santa Cruz	California	36.9741	-122.031	34/37 SCCA	sCCS	Unk		Weak	Died
1036	Native Animal Rescue	2015	2015-08-13 15:00:00			New Brighton State Beach	Capitola	California	36.9803	-121.935	34/37 SCCA	sCCS	Unk		Sick	Died
1037	Native Animal Rescue	2015	2015-08-14 16:12:00		IBR Suisun Bay	Natural Bridges Beach	Santa Cruz	California	36.9527	-122.058	34/37 SCCA	sCCS	SubAD		Sick	Died
1038	Native Animal Rescue	2015	2015-08-14 20:24:00		IBR Suisun Bay	Municipal Wharf	Santa Cruz	California	36.9615	-122.022	34/37 SCCA	sCCS	SubAD		Injured	Died
1039	Native Animal Rescue	2015	2015-08-14 20:31:00			26th Ave Beach	Santa Cruz	California	36.9644	-122.019	34/37 SCCA	sCCS	Unk		Injured	Died
1040	Native Animal Rescue	2015	2015-08-15 11:30:00		IBR Suisun Bay	South end of Davenport Landing	Davenport	California	37.0259	-122.216	37/39 NCCA	cCCS	SubAD	640	Sick	Died
1041	Native Animal Rescue	2015	2015-08-16 20:00:00			beach south of Twin Lakes	Santa Cruz	California	36.9637	-122.018	34/37 SCCA	sCCS	Unk		Weak	Died
1042	Native Animal Rescue	2015	2015-08-17 20:00:00		IBR Fairfield, CA	Crow's Nest	Santa Cruz	California	37.149	-122.15	37/39 NCCA	cCCS	AHY		Weak	Died
1043	Native Animal Rescue	2015	2015-08-18 16:30:00		IBR Fairfield, CA	Seascape Resort	Aptos	California	36.9519	-121.879	34/37 SCCA	sCCS	AHY		Sick	Released
1044	Native Animal Rescue	2015	2015-08-18 20:30:00		IBR Fairfield, CA	Manresa	Watsonville	California	36.9322	-121.861	34/37 SCCA	sCCS	Unk		Beached	Died
1045	Native Animal Rescue	2015	2015-08-19 12:00:00		IBR Fairfield, CA	Santa Cruz Lifegaurd Headquarters	Santa Cruz	California	36.9741	-122.031	34/37 SCCA	sCCS	AHY		Sick	Died
1046	Native Animal Rescue	2015	2015-08-20 16:00:00		IBR Fairfield, CA	Sunny Cove	Santa Cruz	California	36.9606	-121.989	34/37 SCCA	sCCS	Unk		Weak	Died
1047	Native Animal Rescue	2015	2015-08-21 08:00:00		IBR Fairfield, CA	Bonny Doon Beach	not specified	California	36.9997	-122.182	34/37 SCCA	sCCS	Unk		Weak	Died
1048	Native Animal Rescue	2015	2015-08-21 08:29:00		IBR Fairfield, CA	West Cliff Beach	Santa Cruz	California	36.9533	-122.041	34/37 SCCA	sCCS	HY	345	Weak	Died
1049	Native Animal Rescue	2015	2015-08-22 08:31:00		IBR Fairfield, CA	Harbar Beach	Santa Cruz	California	36.9686	-121.997	34/37 SCCA	sCCS	AHY	725	Weak	Died
1050	Native Animal Rescue	2015	2015-08-22 10:00:00			Twin Lakes State Park	Santa Cruz	California	36.9682	-121.997	34/37 SCCA	sCCS	Unk		Sick	Died
1051	Native Animal Rescue	2015	2015-08-22 12:30:00			south of 26th Ave Beach	Santa Cruz	California	36.9644	-122.019	34/37 SCCA	sCCS	Unk		Sick	Died
1052	Native Animal Rescue	2015	2015-08-22 13:00:00			in the water at Pleasure Point	Santa Cruz	California	36.9741	-122.031	34/37 SCCA	sCCS	Unk		Beached	Died
1053	Native Animal Rescue	2015	2015-08-22 17:00:00			Cowell's Beach Wharf Lifegaurds	Santa Cruz	California	36.9741	-122.031	34/37 SCCA	sCCS	Unk		Unknown	Died
1054	Native Animal Rescue	2015	2015-08-23 16:57:00			south end of Waddell Creek Beach	not specified	California	37.0939	-122.277	37/39 NCCA	cCCS	Unk		Sick	Died
1055	Native Animal Rescue	2015	2015-08-23 19:30:00		IBR	Cowell's Beach	Santa Cruz	California	36.9625	-122.024	34/37 SCCA	sCCS	Unk		Sick	Unk
1056	Native Animal Rescue	2015	2015-08-24 12:58:00		IBR	Natural Bridges	Santa Cruz	California	36.9571	-122.057	34/37 SCCA	sCCS	AHY		Sick	Died
1057	Native Animal Rescue	2015	2015-08-25 13:03:00			365 Beach Dr.	Aptos	California	36.9657	-121.899	34/37 SCCA	sCCS	Unk		Beached	Died
1058	Native Animal Rescue	2015	2015-08-25 21:00:00			4 Mile	Santa Cruz	California	36.9722	-122.039	34/37 SCCA	sCCS	Unk		Sick	Died
1059	Native Animal Rescue	2015	2015-08-25 21:07:00			4 Mile Beach	Santa Cruz	California	36.9663	-122.123	34/37 SCCA	sCCS	Unk		Weak	Died
1060	Native Animal Rescue	2015	2015-08-26 10:50:00			275 Davenport Landing	Davenport	California	37.0239	-122.215	37/39 NCCA	cCCS	Unk		Sick	Died
1061	Native Animal Rescue	2015	2015-08-26 18:40:00			Scott Creek Beach	Davenport	California	37.0242	-122.216	37/39 NCCA	cCCS	Unk		Sick	Died
1062	Native Animal Rescue	2015	2015-08-26 20:20:00			Scott Creek Beach	Davenport	California	37.0242	-122.216	37/39 NCCA	cCCS	Unk		Sick	Died
1063	Native Animal Rescue	2015	2015-08-27 13:00:00			Manressa Beach	Watsonville	California	36.9207	-121.85	34/37 SCCA	sCCS	Unk		Sick	Died
1064	Native Animal Rescue	2015	2015-08-27 13:00:00			20th Ave.	Santa Cruz	California	36.9611	-121.986	34/37 SCCA	sCCS	Unk		Sick	Died
1065	Native Animal Rescue	2015	2015-08-27 17:46:00			634 Beach Rd.	not specifed	California	36.9645	-122.017	34/37 SCCA	sCCS	Unk		Beached	Died
1066	Native Animal Rescue	2015	2015-08-27 20:22:00			Bonny Doon Beach	Bonny Doon	California	37.0416	-122.151	37/39 NCCA	cCCS	Unk		Sick	Died
1067	Native Animal Rescue	2015	2015-08-28 09:00:00			Seascape	Aptos	California	36.9518	-121.871	34/37 SCCA	sCCS	Unk		Weak	Died
1068	Native Animal Rescue	2015	2015-08-28 18:45:00			Greyhound Rock State Park	not specified	California	37.0784	-122.265	37/39 NCCA	cCCS	Unk		Sick	Died
1069	Native Animal Rescue	2015	2015-08-28 19:00:00		IBR	Santa Cruz Wharf	Santa Cruz	California	36.9602	-122.02	34/37 SCCA	sCCS	Unk		Sick	Died
1070	Native Animal Rescue	2015	2015-08-29 11:15:00			Seabright Beach	Santa Cruz	California	36.963	-122.007	34/37 SCCA	sCCS	Unk		Sick	Died
1071	Native Animal Rescue	2015	2015-08-29 16:00:00		IBR	21st Avenue Beach	unknown	California	36.9599	-121.986	34/37 SCCA	sCCS	HY		Unknown	Died
1072	Native Animal Rescue	2015	2015-08-29 18:00:00		IBR	Rio Del Mar Beach	Santa Cruz	California	36.9638	-121.898	34/37 SCCA	sCCS	HY		Beached	Released
1073	Native Animal Rescue	2015	2015-08-29 18:30:00		IBR	Manresa State Beach	Santa Cruz	California	36.9322	-121.861	34/37 SCCA	sCCS	AHY		Weak	Died
1074	Native Animal Rescue	2015	2015-08-30 15:30:00		IBR	RDM Beach	Santa Cruz	California	36.9741	-122.031	34/37 SCCA	sCCS	AHY	650	Beached	Died
1075	Native Animal Rescue	2015	2015-08-30 20:45:00		IBR	Municipal Wharf	Santa Cruz	California	36.9615	-122.022	34/37 SCCA	sCCS	AHY	690	Sick	Died
1076	Native Animal Rescue	2015	2015-08-30 20:48:00		IBR	New Brighton Beach	Aptos	California	36.9772	-121.899	34/37 SCCA	sCCS	HY	400	Weak	Released
1077	Native Animal Rescue	2015	2015-08-31 13:37:00			Waddell Beach	Santa Cruz Co.	California	37.0952	-122.278	37/39 NCCA	cCCS	Unk		Weak	Died
1078	Native Animal Rescue	2015	2015-08-31 14:45:00			28th Ave. Beach	Santa Cruz	California	36.9644	-122.019	34/37 SCCA	sCCS	Unk		Weak	Died
1079	Native Animal Rescue	2015	2015-09-01 13:07:00			Seabright Beach	Santa Cruz	California	36.963	-122.007	34/37 SCCA	sCCS	Unk		Beached	Died
1080	Native Animal Rescue	2015	2015-09-01 15:30:00		IBR	Municipal Wharf	Santa Cruz	California	36.9615	-122.022	34/37 SCCA	sCCS	Unk		Sick	Unk
1081	Native Animal Rescue	2015	2015-09-01 19:00:00		IBR	Rio del Mar Beach	Aptos	California	36.9718	-121.901	34/37 SCCA	sCCS	AHY		Sick	Died
1082	Native Animal Rescue	2015	2015-09-01 19:00:00			Rio del Mar Beach	Aptos	California	36.9718	-121.901	34/37 SCCA	sCCS	Unk		Injured	Died
1083	Native Animal Rescue	2015	2015-09-01 19:30:00		IBR	Seabright Beach	Santa Cruz	California	36.963	-122.007	34/37 SCCA	sCCS	Unk		Weak	Died
1084	Native Animal Rescue	2015	2015-09-01 19:30:00			Rio del Mar Beach	Aptos	California	36.9718	-121.901	34/37 SCCA	sCCS	Unk		Weak	Died
1085	Native Animal Rescue	2015	2015-09-01 20:27:00			Seascape Beach Resort	Aptos	California	36.9772	-121.899	34/37 SCCA	sCCS	Unk		Sick	Died
1086	Native Animal Rescue	2015	2015-09-02 18:24:00			Manresa State Beach	Watsonville	California	36.9322	-121.861	34/37 SCCA	sCCS	Unk		Sick	Died
1087	Native Animal Rescue	2015	2015-09-02 18:24:00			Manresa State Beach	Watsonville	California	36.9322	-121.861	34/37 SCCA	sCCS	Unk		Sick	Died
1088	Native Animal Rescue	2015	2015-09-02 20:35:00		IBR	San Dollar Beach / Manresa	Watsonville	California	36.9102	-121.757	34/37 SCCA	sCCS	AHY		Weak	Died
1089	Native Animal Rescue	2015	2015-09-02 20:40:00			Sand Dollar Beach	not specified	California	36.92	-121.854	34/37 SCCA	sCCS	Unk		Sick	Died
1090	Native Animal Rescue	2015	2015-09-03 06:30:00			Seabright Beach	Santa Cruz	California	36.963	-122.007	34/37 SCCA	sCCS	Unk		Sick	Died
1091	Native Animal Rescue	2015	2015-09-03 08:30:00			Between Palm Beach & Sunset Beach	Watsonville	California	36.9102	-121.757	34/37 SCCA	sCCS	Unk		Weak	Died
1092	Native Animal Rescue	2015	2015-09-03 11:00:00			New Brighton Beach	Capitola	California	36.9803	-121.935	34/37 SCCA	sCCS	Unk		Sick	Died
1093	Native Animal Rescue	2015	2015-09-03 13:00:00		IBR	Cowell Beach	Santa Cruz	California	36.9611	-122.025	34/37 SCCA	sCCS	AHY		Sick	Released
1094	Native Animal Rescue	2015	2015-09-03 14:00:00			La Selva Beach	Watsonville	California	36.9383	-121.863	34/37 SCCA	sCCS	Unk		Sick	Died
1095	Native Animal Rescue	2015	2015-09-03 15:00:00			Santa Cruz Municipal Wharf	Santa Cruz	California	36.9602	-122.02	34/37 SCCA	sCCS	Unk		Sick	Died
1096	Native Animal Rescue	2015	2015-09-03 16:00:00		IBR	Manresa Beach	Watsonville	California	36.9322	-121.861	34/37 SCCA	sCCS	Unk		Unknown	Died
1097	Native Animal Rescue	2015	2015-09-03 17:30:00			20th Ave. Beach	Santa Cruz	California	36.9644	-122.019	34/37 SCCA	sCCS	Unk		Sick	Died
1098	Native Animal Rescue	2015	2015-09-03 18:00:00		IBR	Platform Beach	Rio del Mar	California	36.9598	-121.885	34/37 SCCA	sCCS	Unk		Weak	Died
1099	Native Animal Rescue	2015	2015-09-03 18:00:00			24th Ave. Beach	SAnta Cruz	California	36.9644	-122.019	34/37 SCCA	sCCS	Unk		Sick	Died
1100	Native Animal Rescue	2015	2015-09-03 19:20:00			La Selva Beach	La Selva	California	36.9465	-121.848	34/37 SCCA	sCCS	Unk		Sick	Died
1101	Native Animal Rescue	2015	2015-09-03 23:50:00			Harbor Jetty	Santa Cruz	California	36.9741	-122.031	34/37 SCCA	sCCS	Unk		Sick	Died
1102	Native Animal Rescue	2015	2015-09-04 07:30:00			500 ft south of Sescape	Aptos	California	36.9772	-121.899	34/37 SCCA	sCCS	Unk		Weak	Died
1103	Native Animal Rescue	2015	2015-09-04 10:30:00		IBR	Its Beach	Santa Cruz	California	36.9741	-122.031	34/37 SCCA	sCCS	AHY	595	Unknown	Died
1104	Native Animal Rescue	2015	2015-09-04 16:26:45		IBR	324 Oceanview Dr.	La Selva	California	36.9287	-121.86	34/37 SCCA	sCCS	Unk		Sick	Died
1105	Native Animal Rescue	2015	2015-09-04 17:45:00			Black's Beach (end of 14th Ave.)	Santa Cruz	California	36.9638	-121.992	34/37 SCCA	sCCS	Unk		Sick	Died
1106	Native Animal Rescue	2015	2015-09-04 19:00:00		IBR	Rio Del Mar Beach	Aptos	California	36.9718	-121.901	34/37 SCCA	sCCS	HY	395	Weak	Released
1107	Native Animal Rescue	2015	2015-09-05 11:45:00			Municipal Wharf	Santa Cruz	California	36.9615	-122.022	34/37 SCCA	sCCS	Unk		Sick	Died
1108	Native Animal Rescue	2015	2015-09-05 14:31:00			Sea Cliff State Beach	Aptos	California	36.9722	-121.914	34/37 SCCA	sCCS	Unk		Unknown	Died
1109	Native Animal Rescue	2015	2015-09-05 14:31:00			Sea Cliff State Beach	Aptos	California	36.9722	-121.914	34/37 SCCA	sCCS	Unk		Unknown	Died
1110	Native Animal Rescue	2015	2015-09-05 14:32:00		IBR	Rio Del Mar Beach	Rio Del Mar	California	36.9638	-121.898	34/37 SCCA	sCCS	HY		Unknown	Died
1111	Native Animal Rescue	2015	2015-09-05 14:51:00			Rio Del Mar	Aptos	California	36.9711	-121.894	34/37 SCCA	sCCS	Unk		Sick	Died
1112	Native Animal Rescue	2015	2015-09-05 15:30:00			SC Warf	Santa Cruz	California	36.9741	-122.031	34/37 SCCA	sCCS	Unk		Sick	Died
1113	Native Animal Rescue	2015	2015-09-05 16:00:00			South of Waddel Creek on beach	Santa Cruz	California	36.9741	-122.031	34/37 SCCA	sCCS	Unk		Weak	Died
1114	Native Animal Rescue	2015	2015-09-05 16:30:00			Scott's Creek	none given	California	37.0242	-122.216	37/39 NCCA	cCCS	Unk		Weak	Died
1115	Native Animal Rescue	2015	2015-09-05 17:00:00			Pleasure Point Resort beach	Watsonville	California	36.9102	-121.757	34/37 SCCA	sCCS	Unk		Weak	Died
1116	Native Animal Rescue	2015	2015-09-05 17:15:00			Red, White, and Blue Beach	Davenport	California	37.0135	-122.197	37/39 NCCA	cCCS	Unk		Weak	Died
1117	Native Animal Rescue	2015	2015-09-05 18:30:00			Panther Beach	none given	California	36.9927	-122.17	34/37 SCCA	sCCS	Unk		Injured	Died
1118	Native Animal Rescue	2015	2015-09-05 19:30:00		IBR	SC Wharf Kayak dock	Santa Cruz	California	36.9741	-122.031	34/37 SCCA	sCCS	HY		Sick	Died
1119	Native Animal Rescue	2015	2015-09-06 15:09:00			Pajaro Dunes	Santa Cruz County	California	36.9563	-121.881	34/37 SCCA	sCCS	Unk		Sick	Died
1120	Native Animal Rescue	2015	2015-09-06 18:40:00			Seacliff State Beach	Aptos	California	36.9722	-121.914	34/37 SCCA	sCCS	Unk		Sick	Died
1121	Native Animal Rescue	2015	2015-09-06 19:33:00			unspecified beach	not specified	California			CA	unk	Unk		Sick	Died
1122	Native Animal Rescue	2015	2015-09-06 20:40:00			Seabright Beach	Santa Cruz	California	36.963	-122.007	34/37 SCCA	sCCS	Unk		Fishline	Died
1123	Native Animal Rescue	2015	2015-09-06 21:00:00			up Hwy 1 on a State Beach	North of Santa Cruz	California	36.9741	-122.031	34/37 SCCA	sCCS	Unk		Beached	Died
1124	Native Animal Rescue	2015	2015-09-07 09:53:00		IBR	end of Rio Del Mar Beach	Aptos	California	36.9718	-121.901	34/37 SCCA	sCCS	HY	415	Weak	Died
1125	Native Animal Rescue	2015	2015-09-07 10:00:00		IBR	Manresa State Beach	Watsonville	California	36.9322	-121.861	34/37 SCCA	sCCS	HY		Weak	Died
1126	Native Animal Rescue	2015	2015-09-07 12:00:00		IBR	Hidden Beach	Aptos	California	36.9605	-121.888	34/37 SCCA	sCCS	HY		Sick	Died
1127	Native Animal Rescue	2015	2015-09-07 12:00:00			Scott Creek Beach	Santa Cruz County	California	37.0242	-122.216	37/39 NCCA	cCCS	Unk		Sick	Died
1128	Native Animal Rescue	2015	2015-09-07 13:00:00			La Selva Beach	La Selva	California	36.9465	-121.848	34/37 SCCA	sCCS	Unk		Sick	Died
1129	Native Animal Rescue	2015	2015-09-07 13:00:00			Beach north of Ano Nuevo	Santa Cruz County	California	37.1082	-122.337	37/39 NCCA	cCCS	Unk		Weak	Died
1130	Native Animal Rescue	2015	2015-09-07 14:00:00		IBR	Bonny Doon Beach	Santa Cruz County	California	36.9997	-122.182	34/37 SCCA	sCCS	HY		Weak	Died
1131	Native Animal Rescue	2015	2015-09-07 14:54:00			Sunset State Beach	Watsonville	California	36.8872	-121.831	34/37 SCCA	sCCS	Unk		Unknown	Died
1132	Native Animal Rescue	2015	2015-09-07 15:00:00		IBR	Rio del Mar Beach	Aptos	California	36.9718	-121.901	34/37 SCCA	sCCS	AHY		Sick	Died
1133	Native Animal Rescue	2015	2015-09-07 15:30:00			unspecified beach	not specified	California			CA	unk	Unk		Sick	Died
1134	Native Animal Rescue	2015	2015-09-07 15:35:49			Capitola Main Beach	Capitola	California	36.9752	-121.953	34/37 SCCA	sCCS	Unk		Sick	Died
1135	Native Animal Rescue	2015	2015-09-07 16:59:00			Davenport Landing	Davenport	California	37.0259	-122.216	37/39 NCCA	cCCS	Unk		Beached	Died
1136	Native Animal Rescue	2015	2015-09-07 17:00:00			Sunset Beach	Watsonville	California	36.8872	-121.831	34/37 SCCA	sCCS	Unk		Beached	Died
1137	Native Animal Rescue	2015	2015-09-07 20:00:00		IBR	Waddell Creek	North Coast	California	37.778	-122.418	37/39 NCCA	cCCS	HY		Sick	Released
1138	Native Animal Rescue	2015	2015-09-08 10:30:00			Main Beach by Wharf	Santa Cruz	California	36.9741	-122.031	34/37 SCCA	sCCS	Unk		Sick	Died
1139	Native Animal Rescue	2015	2015-09-08 12:00:00			Natural Bridges State Park	Santa Cruz	California	36.9527	-122.058	34/37 SCCA	sCCS	Unk		Sick	Died
1140	Native Animal Rescue	2015	2015-09-08 13:36:00			Capitola Beach	Santa Cruz	California	36.9716	-121.952	34/37 SCCA	sCCS	Unk		Sick	Died
1141	Native Animal Rescue	2015	2015-09-09 13:00:00			Waddell Beach	Santa Cruz Co.	California	37.096	-122.278	37/39 NCCA	cCCS	Unk		Weak	Died
1142	Native Animal Rescue	2015	2015-09-09 13:02:08		IBR	Rockview Beach	not specified	California	36.9543	-121.975	34/37 SCCA	sCCS	HY		Sick	Released
1143	Native Animal Rescue	2015	2015-09-09 15:00:00			Rio del Mar Beach	Aptos	California	36.9718	-121.901	34/37 SCCA	sCCS	Unk		Sick	Died
1144	Native Animal Rescue	2015	2015-09-09 16:30:00			Main Beach	Santa Cruz	California	36.9625	-122.024	34/37 SCCA	sCCS	Unk		Sick	Died
1145	Native Animal Rescue	2015	2015-09-09 17:30:00		IBR	Rio Del Mar Beach	Aptos	California	36.9718	-121.901	34/37 SCCA	sCCS	AHY	650	Weak	Released
1146	Native Animal Rescue	2015	2015-09-09 18:00:00			Manresa Beach/CA Bay Academy	Watsonville	California	36.9102	-121.757	34/37 SCCA	sCCS	Unk		Sick	Died
1147	Native Animal Rescue	2015	2015-09-09 18:00:00		IBR	Outer Manressa Beach near Calif. Bay Academy	Watsonville	California	36.9102	-121.757	34/37 SCCA	sCCS	Unk		Sick	Unk
1148	Native Animal Rescue	2015	2015-09-09 20:10:00		IBR	Natural Bridges Beach	Santa Cruz	California	36.9527	-122.058	34/37 SCCA	sCCS	AHY	745	Sick	Died
1149	Native Animal Rescue	2015	2015-09-10 09:30:00			not specified	Capitola	California	36.9752	-121.953	34/37 SCCA	sCCS	Unk		Weak	Died
1150	Native Animal Rescue	2015	2015-09-10 10:30:00			Seascape Resort Beach	Aptos	California	36.9772	-121.899	34/37 SCCA	sCCS	Unk		Sick	Died
1151	Native Animal Rescue	2015	2015-09-10 14:20:00			26th Ave. Beach	Santa Cruz	California	36.9644	-122.019	34/37 SCCA	sCCS	Unk		Sick	Died
1152	Native Animal Rescue	2015	2015-09-10 15:11:00			28th Ave. Beach	Santa Cruz	California	36.9644	-122.019	34/37 SCCA	sCCS	Unk		Sick	Died
1153	Native Animal Rescue	2015	2015-09-10 15:19:00			246 Spreckels Dr.	Aptos	California	36.9739	-121.904	34/37 SCCA	sCCS	Unk		Weak	Died
1154	Native Animal Rescue	2015	2015-09-10 16:32:00			38th Ave.	Santa Cruz	California	36.9664	-121.967	34/37 SCCA	sCCS	Unk		Weak	Died
1155	Native Animal Rescue	2015	2015-09-10 16:40:00		IBR	It's Beach	Santa Cruz	California	36.9741	-122.031	34/37 SCCA	sCCS	Unk		Sick	Died
1156	Native Animal Rescue	2015	2015-09-10 17:00:00		IBR	New Brighton Beach	Capitola	California	36.9803	-121.935	34/37 SCCA	sCCS	Unk		Sick	Died
1157	Native Animal Rescue	2015	2015-09-10 17:10:00			Mitchell's Cove Beach	Santa Cruz	California	36.9741	-122.031	34/37 SCCA	sCCS	Unk		Beached	Died
1158	Native Animal Rescue	2015	2015-09-10 17:10:00			Mitchell's Cove Beach	Santa Cruz	California	36.9741	-122.031	34/37 SCCA	sCCS	Unk		Beached	Died
1159	Native Animal Rescue	2015	2015-09-10 19:22:00			Davenport Beach	Santa Cruz Co.	California	37.0106	-122.198	37/39 NCCA	cCCS	Unk		Weak	Died
1160	Native Animal Rescue	2015	2015-09-11 15:00:00		IBR	Manresa State Beach	Watsonville	California	36.9322	-121.861	34/37 SCCA	sCCS	HY		Weak	Released
1161	Native Animal Rescue	2015	2015-09-11 15:26:00		IBR	Sunset & Palm Beach	Watsonville	California	36.9102	-121.757	34/37 SCCA	sCCS	HY		Sick	Died
1162	Native Animal Rescue	2015	2015-09-11 17:00:00			200 Esplande	Capitola	California	36.9725	-121.952	34/37 SCCA	sCCS	Unk		Sick	Died
1163	Native Animal Rescue	2015	2015-09-11 19:00:00			Sea Cliff State Beach	Aptos	California	36.9722	-121.914	34/37 SCCA	sCCS	Unk		Sick	Died
1164	Native Animal Rescue	2015	2015-09-11 20:00:00			Seacliff Beach	Aptos	California	36.9722	-121.914	34/37 SCCA	sCCS	Unk		Sick	Died
1165	Native Animal Rescue	2015	2015-09-11 21:30:00		IBR	Pebble beach	Pescadero	California	37.2363	-122.416	37/39 NCCA	cCCS	Unk		Weak	Died
1166	Native Animal Rescue	2015	2015-09-12 09:30:00			Fisherman's Wharf	San Fransisco?	California	37.808	-122.418	37/39 NCCA	cCCS	Unk		Fishline	Died
1167	Native Animal Rescue	2015	2015-09-12 11:00:00		IBR	Pajero Dunes	Unknown	California	36.8712	-121.823	34/37 SCCA	sCCS	AHY		Weak	Released
1168	Native Animal Rescue	2015	2015-09-12 12:20:00		IBR	Seacliff Beach	Aptos	California	36.9722	-121.914	34/37 SCCA	sCCS	AHY		Weak	Died
1169	Native Animal Rescue	2015	2015-09-12 13:00:00			Lagunas Beach	none given	California	36.983	-122.156	34/37 SCCA	sCCS	Unk		Sick	Died
1170	Native Animal Rescue	2015	2015-09-12 13:15:00			SC Wharf by fishing area	Santa Cruz	California	36.9741	-122.031	34/37 SCCA	sCCS	Unk		Sick	Died
1171	Native Animal Rescue	2015	2015-09-12 14:59:00		IBR	Moss Landing	Moss Landing	California	36.7943	-121.788	34/37 SCCA	sCCS	AHY		Sick	Died
1172	Native Animal Rescue	2015	2015-09-12 16:00:00			Natural Bridges Beach	Santa Cruz	California	36.9527	-122.058	34/37 SCCA	sCCS	Unk		Sick	Died
1173	Native Animal Rescue	2015	2015-09-12 17:00:00		IBR	14th Ave Beach	Santa Cruz	California	36.9644	-122.019	34/37 SCCA	sCCS	AHY		Sick	Died
1174	Native Animal Rescue	2015	2015-09-12 17:00:00			731 Las Olas	Aptos	California	36.9757	-121.923	34/37 SCCA	sCCS	Unk		Weak	Died
1175	Native Animal Rescue	2015	2015-09-12 18:17:00		IBR	Beach Boardwalk	Santa Cruz	California	36.9641	-122.019	34/37 SCCA	sCCS	HY		Beached	Died
1176	Native Animal Rescue	2015	2015-09-12 18:51:00		IBR	1847 Wharf Rd.	Capitola	California	36.9759	-121.957	34/37 SCCA	sCCS	AHY		Sick	Died
1177	Native Animal Rescue	2015	2015-09-12 20:04:00			Bean Hollow Beach	Davenport	California	37.0135	-122.197	37/39 NCCA	cCCS	Unk		Injured	Died
1178	Native Animal Rescue	2015	2015-09-13 01:03:00		IBR	Seabright Beach	Santa Cruz	California	36.963	-122.007	34/37 SCCA	sCCS	Unk		Sick	Unk
1179	Native Animal Rescue	2015	2015-09-13 09:10:00			Seabright Beach	Santa Cruz	California	36.963	-122.007	34/37 SCCA	sCCS	Unk		Sick	Died
1180	Native Animal Rescue	2015	2015-09-13 09:30:00		IBR	21st Ave. Beach	Capitola	California	36.9752	-121.953	34/37 SCCA	sCCS	AHY	665	Sick	Died
1181	Native Animal Rescue	2015	2015-09-13 10:30:00			Manresa Beach	none given	California	36.9322	-121.861	34/37 SCCA	sCCS	Unk		Sick	Died
1182	Native Animal Rescue	2015	2015-09-13 14:50:00			Westcliff	Santa Cruz	California	36.9533	-122.041	34/37 SCCA	sCCS	Unk		Weak	Died
1183	Native Animal Rescue	2015	2015-09-13 14:50:00			Westcliff	Santa Cruz	California	36.9533	-122.041	34/37 SCCA	sCCS	Unk		Weak	Died
1184	Native Animal Rescue	2015	2015-09-13 14:58:00			New Brighton Beach	Santa Cruz	California	36.9803	-121.935	34/37 SCCA	sCCS	Unk		Sick	Died
1185	Native Animal Rescue	2015	2015-09-13 16:00:00		IBR	Manresa Beach/Seascape	La Selva Beach	California	36.9366	-121.865	34/37 SCCA	sCCS	AHY	775	Sick	Released
1186	Native Animal Rescue	2015	2015-09-13 17:33:00			Manresa State Beach	Watsonville	California	36.9322	-121.861	34/37 SCCA	sCCS	Unk		Sick	Died
1187	Native Animal Rescue	2015	2015-09-13 18:00:00			don't know	Santa Cruz	California	36.9741	-122.031	34/37 SCCA	sCCS	Unk		Weak	Died
1188	Native Animal Rescue	2015	2015-09-13 18:15:00			Del Mar Beach	Aptos	California	36.9638	-121.898	34/37 SCCA	sCCS	Unk		Beached	Died
1189	Native Animal Rescue	2015	2015-09-13 18:42:00		IBR	Aptos Beach	Aptos	California	36.9718	-121.901	34/37 SCCA	sCCS	AHY	655	Weak	Died
1190	Native Animal Rescue	2015	2015-09-13 18:55:00			Castle Beach	Santa Cruz	California	36.9741	-122.031	34/37 SCCA	sCCS	Unk		Sick	Died
1191	Native Animal Rescue	2015	2015-09-13 19:15:00		IBR	Main Beach	Santa Cruz	California	36.9625	-122.024	34/37 SCCA	sCCS	AHY	780	Weak	Died
1192	Native Animal Rescue	2015	2015-09-14 13:30:00			Manresa State Beach	Watsonville	California	36.9322	-121.861	34/37 SCCA	sCCS	Unk		Weak	Died
1193	Native Animal Rescue	2015	2015-09-14 14:20:00			Cowell's Beach	Santa Cruz	California	36.9611	-122.025	34/37 SCCA	sCCS	Unk		Sick	Died
1194	Native Animal Rescue	2015	2015-09-14 16:45:00		IBR	Twin Lakes Beach (on road)	Santa Cruz	California	36.9741	-122.031	34/37 SCCA	sCCS	AHY		Sick	Died
1195	Native Animal Rescue	2015	2015-09-14 17:30:00		IBR	Capitola Beach	Capitola	California	36.971	-121.954	34/37 SCCA	sCCS	AHY		Weak	Released
1196	Native Animal Rescue	2015	2015-09-14 17:30:00			Capitola Beach	Capitola	California	36.971	-121.954	34/37 SCCA	sCCS	Unk		Weak	Died
1197	Native Animal Rescue	2015	2015-09-14 19:30:00			Natural Bridges State Park	Santa Cruz	California	36.9527	-122.058	34/37 SCCA	sCCS	Unk		Sick	Died
1198	Native Animal Rescue	2015	2015-09-15 09:00:00		IBR	Pot Belly Beach	Aptos	California	36.9775	-121.929	34/37 SCCA	sCCS	AHY		Weak	Died
1199	Native Animal Rescue	2015	2015-09-15 12:00:00			Seascape Beach	Aptos	California	36.9772	-121.899	34/37 SCCA	sCCS	Unk		Sick	Died
1200	Native Animal Rescue	2015	2015-09-15 13:00:00		IBR	Main Beach	Santa Cruz	California	36.9625	-122.024	34/37 SCCA	sCCS	AHY		Sick	Released
1201	Native Animal Rescue	2015	2015-09-15 13:00:00		IBR	Main Beach	Santa Cruz	California	36.9625	-122.024	34/37 SCCA	sCCS	Unk		Sick	Died
1202	Native Animal Rescue	2015	2015-09-15 14:00:00			Pesverts Beach	not specified	California	36.9497	-122.053	34/37 SCCA	sCCS	Unk		Sick	Died
1203	Native Animal Rescue	2015	2015-09-15 17:00:00		IBR	Pajaro Dunes	Watsonville	California	36.9102	-121.757	34/37 SCCA	sCCS	AHY		Sick	Died
1204	Native Animal Rescue	2015	2015-09-15 17:30:00		IBR	20th Ave. Beach	Santa Cruz	California	36.9644	-122.019	34/37 SCCA	sCCS	AHY		Sick	Died
1205	Native Animal Rescue	2015	2015-09-15 18:15:00			Main Beach	Santa Cruz	California	36.9625	-122.024	34/37 SCCA	sCCS	Unk		Grounded	Died
1206	Native Animal Rescue	2015	2015-09-15 19:49:00		IBR	246 Spreckels Dr.	Aptos	California	36.9739	-121.904	34/37 SCCA	sCCS	AHY		Sick	Released
1207	Native Animal Rescue	2015	2015-09-16 14:00:00		IBR	Capitola Beach	Capitola	California	36.971	-121.954	34/37 SCCA	sCCS	AHY		Fishline	Died
1208	Native Animal Rescue	2015	2015-09-16 14:00:00			Capitola Beach	Capitola	California	36.971	-121.954	34/37 SCCA	sCCS	Unk		Sick	Died
1209	Native Animal Rescue	2015	2015-09-16 18:00:00		IBR	Britannia Arms/Capitola Beach	Capitola	California	36.971	-121.954	34/37 SCCA	sCCS	AHY	675	Sick	Died
1210	Native Animal Rescue	2015	2015-09-16 19:15:00			Seabright Beach	Santa Cruz	California	36.963	-122.007	34/37 SCCA	sCCS	Unk		Sick	Died
1211	Native Animal Rescue	2015	2015-09-16 19:15:00			Davenport Landing Beach	Davenport	California	37.0242	-122.216	37/39 NCCA	cCCS	Unk		Sick	Died
1212	Native Animal Rescue	2015	2015-09-16 20:22:00		IBR	Capitola Beach	Capitola	California	36.971	-121.954	34/37 SCCA	sCCS	AHY		Sick	Died
1213	Native Animal Rescue	2015	2015-09-17 08:20:00		IBR	New Brighton Beach	Capitola	California	36.9803	-121.935	34/37 SCCA	sCCS	AHY	610	Sick	Died
1214	Native Animal Rescue	2015	2015-09-17 08:50:00		IBR Fairfield, CA	Main Beach	Santa Cruz	California	36.9625	-122.024	34/37 SCCA	sCCS	Unk	525	Oiled	Died
1215	Native Animal Rescue	2015	2015-09-17 16:18:00			Seacliff St. Beach	Aptos	California	36.9722	-121.914	34/37 SCCA	sCCS	Unk		Weak	Died
1216	Native Animal Rescue	2015	2015-09-18 09:25:00		IBR	Santa Cruz wharf	Santa Cruz	California	36.9602	-122.02	34/37 SCCA	sCCS	AHY		Beached	Died
1217	Native Animal Rescue	2015	2015-09-18 15:48:00			not specified	not specified	California	36.7783	-119.418	34/37 SCCA	sCCS	Unk		Beached	Died
1218	Native Animal Rescue	2015	2015-09-18 18:00:00		IBR	Natural bridges state park	Santa Cruz	California	36.9527	-122.058	34/37 SCCA	sCCS	Unk		Sick	Unk
1219	Native Animal Rescue	2015	2015-09-19 14:41:00			none given	none given	California			CA	unk	Unk		Unknown	Died
1220	Native Animal Rescue	2015	2015-09-19 15:00:00			Manresa state beach	none given	California	36.9322	-121.861	34/37 SCCA	sCCS	Unk		Weak	Died
1221	Native Animal Rescue	2015	2015-09-19 17:00:00		IBR	Mitchell's cove	none given	California	36.9529	-122.041	34/37 SCCA	sCCS	AHY		Emaciated	Died
1222	Native Animal Rescue	2015	2015-09-19 17:00:00		IBR	Mitchell's cove	none given	California	36.9529	-122.041	34/37 SCCA	sCCS	AHY		Emaciated	Died
1223	Native Animal Rescue	2015	2015-09-19 17:00:00			Mitchell's cove	none given	California	36.9529	-122.041	34/37 SCCA	sCCS	Unk		Emaciated	Died
1224	Native Animal Rescue	2015	2015-09-20 09:30:00		IBR	23610 East Cff Driveli	Santa Cruz	California	36.9579	-121.969	34/37 SCCA	sCCS	AHY	785	Sick	Died
1225	Native Animal Rescue	2015	2015-09-20 14:49:00		IBR	beach at moss landing	moss lading	California	36.7986	-121.786	34/37 SCCA	sCCS	AHY		Sick	Died
1226	Native Animal Rescue	2015	2015-09-20 15:00:00			Natural Bridges Beach	Santa Cruz	California	36.9527	-122.058	34/37 SCCA	sCCS	Unk		Sick	Died
1227	Native Animal Rescue	2015	2015-09-20 15:45:00		IBR	Sand Dollar Beach	Watsonville	California	36.9102	-121.757	34/37 SCCA	sCCS	AHY		Sick	Died
1228	Native Animal Rescue	2015	2015-09-20 19:00:00		IBR	Municipal Wharf	Santa Cruz	California	36.9615	-122.022	34/37 SCCA	sCCS	Unk	665	Oiled	Died
1229	Native Animal Rescue	2015	2015-09-20 19:58:00			Natural Bridges State Beach	Santa Cruz	California	36.9527	-122.058	34/37 SCCA	sCCS	Unk		Injured	Died
1230	Native Animal Rescue	2015	2015-09-21 09:45:00		IBR Fairfield, CA	Mitchell's Cove beach	Santa Cruz	California	36.9741	-122.031	34/37 SCCA	sCCS	AHY	660	Sick	Died
1231	Native Animal Rescue	2015	2015-09-21 09:45:00		IBR Fairfield, CA	Mitchell's Cove beach	Santa Cruz	California	36.9741	-122.031	34/37 SCCA	sCCS	AHY		Sick	Died
1232	Native Animal Rescue	2015	2015-09-21 10:00:00			Cowell's Beach	Santa Cruz	California	36.9611	-122.025	34/37 SCCA	sCCS	Unk		Weak	Died
1233	Native Animal Rescue	2015	2015-09-21 11:30:00		IBR	Natural Bridges Beach	Santa Cruz	California	36.9527	-122.058	34/37 SCCA	sCCS	AHY		Sick	Died
1234	Native Animal Rescue	2015	2015-09-21 12:10:00			Cowell's Beach	Santa Cruz	California	36.9611	-122.025	34/37 SCCA	sCCS	Unk		Sick	Died
1235	Native Animal Rescue	2015	2015-09-21 12:10:00			Cowell's Beach	Santa Cruz	California	36.9611	-122.025	34/37 SCCA	sCCS	Unk		Sick	Died
1236	Native Animal Rescue	2015	2015-09-21 16:30:00		IBR	cliff side	not specified	California	36.9613	-121.997	34/37 SCCA	sCCS	AHY		Unknown	Died
1237	Native Animal Rescue	2015	2015-09-21 18:50:00		IBR	21st Ave. Beach	Santa Cruz	California	36.9644	-122.019	34/37 SCCA	sCCS	Unk		Sick	Died
1238	Native Animal Rescue	2015	2015-09-22 07:45:00		IBR	West Cliff	Santa Cruz	California	36.9533	-122.041	34/37 SCCA	sCCS	AHY		Sick	Died
1239	Native Animal Rescue	2015	2015-09-22 08:00:00		IBR	Sunset Beach	Watsonville	California	36.8872	-121.831	34/37 SCCA	sCCS	HY		Unknown	Died
1240	Native Animal Rescue	2015	2015-09-22 14:45:00		IBR	Seabright Beach	Santa Cruz	California	36.963	-122.007	34/37 SCCA	sCCS	AHY	835	Sick	Released
1241	Native Animal Rescue	2015	2015-09-22 14:45:00		IBR	Seabright Beach	Santa Cruz	California	36.963	-122.007	34/37 SCCA	sCCS	AHY	820	Sick	Died
1242	Native Animal Rescue	2015	2015-09-22 15:22:00		IBR	Rio del Mar Beach	Aptos	California	36.9718	-121.901	34/37 SCCA	sCCS	AHY	720	Sick	Released
1243	Native Animal Rescue	2015	2015-09-22 16:21:00		IBR	2531 West Cliff Dr.	Santa Cruz	California	36.9525	-122.057	34/37 SCCA	sCCS	AHY	680	Sick	Died
1244	Native Animal Rescue	2015	2015-09-22 20:53:00			Seabright Beach	Santa Cruz	California	36.963	-122.007	34/37 SCCA	sCCS	Unk		Injured	Died
1245	Native Animal Rescue	2015	2015-09-23 09:04:00		IBR	Sunset Beach	Watsonville	California	36.8872	-121.831	34/37 SCCA	sCCS	HY	460	Sick	Died
1246	Native Animal Rescue	2015	2015-09-23 12:30:00		IBR	17th Ave (Sunny Cove)	Santa Cruz	California	36.9602	-121.989	34/37 SCCA	sCCS	AHY		Sick	Died
1247	Native Animal Rescue	2015	2015-09-23 13:45:00		IBR	Cowell's Beach	Santa Cruz	California	36.9611	-122.025	34/37 SCCA	sCCS	Unk		Sick	Died
1248	Native Animal Rescue	2015	2015-09-23 14:00:00			Boardwalk Beach	Santa Cruz	California	36.9642	-122.019	34/37 SCCA	sCCS	Unk		Sick	Died
1249	Native Animal Rescue	2015	2015-09-23 19:20:00		IBR	Twin Lakes Beach	Santa Cruz	California	36.9624	-122	34/37 SCCA	sCCS	Unk		Sick	Unk
1250	Native Animal Rescue	2015	2015-09-24 09:21:00		IBR	Main Beach	Santa Cruz	California	36.9625	-122.024	34/37 SCCA	sCCS	AHY	605	Sick	Died
1251	Native Animal Rescue	2015	2015-09-24 09:21:00		IBR	Main Beach	Santa Cruz	California	36.9625	-122.024	34/37 SCCA	sCCS	AHY	585	Sick	Died
1252	Native Animal Rescue	2015	2015-09-24 12:00:00		IBR	Seascape Resort	Aptos	California	36.9519	-121.879	34/37 SCCA	sCCS	AHY		Sick	Died
1253	Native Animal Rescue	2015	2015-09-24 14:30:00		IBR Fairfield, CA	Santa Cruz Wharf beach	santa cruz	California	36.9741	-122.031	34/37 SCCA	sCCS	AHY	650	Sick	Died
1254	Native Animal Rescue	2015	2015-09-24 14:45:00		IBR	Capitola Beach	Capitola	California	36.971	-121.954	34/37 SCCA	sCCS	HY	470	Sick	Released
1255	Native Animal Rescue	2015	2015-09-24 17:30:00			15 Municipal Wharf	Santa Cruz	California	36.9605	-122.021	34/37 SCCA	sCCS	Unk		Fishline	Died
1256	Native Animal Rescue	2015	2015-09-24 18:00:00			26th Ave. Beach	Santa Cruz	California	36.9644	-122.019	34/37 SCCA	sCCS	Unk		Sick	Died
1257	Native Animal Rescue	2015	2015-09-24 19:00:00		IBR	Seabright Beach	Aptos	California	36.9772	-121.899	34/37 SCCA	sCCS	AHY		Sick	Died
1258	Native Animal Rescue	2015	2015-09-25 07:30:00			Capitola Beach	Capitola	California	36.971	-121.954	34/37 SCCA	sCCS	Unk		Weak	Died
1259	Native Animal Rescue	2015	2015-09-25 09:30:00			Pajarro Dunes Beach	Watsonville	California	36.9102	-121.757	34/37 SCCA	sCCS	Unk		Weak	Died
1260	Native Animal Rescue	2015	2015-09-25 12:30:00		IBR	Cowell Beach	Santa Cruz	California	36.9611	-122.025	34/37 SCCA	sCCS	HY		Unknown	Died
1261	Native Animal Rescue	2015	2015-09-25 13:22:00		IBR	Sunny Cove Beach	Santa Cruz	California	36.9609	-121.989	34/37 SCCA	sCCS	HY		Sick	Unk
1262	Native Animal Rescue	2015	2015-09-25 13:30:00		IBR	Capitola Beach	Capitola	California	36.971	-121.954	34/37 SCCA	sCCS	AHY		Weak	Released
1263	Native Animal Rescue	2015	2015-09-25 14:00:00			Natural bridges state park	Santa Cruz	California	36.9527	-122.058	34/37 SCCA	sCCS	Unk		DOA	Died
1264	Native Animal Rescue	2015	2015-09-25 14:06:00			Sunset Beach	Watsonville	California	36.8872	-121.831	34/37 SCCA	sCCS	Unk		Unknown	Died
1265	Native Animal Rescue	2015	2015-09-25 14:08:00			Seabright Beach	Santa Cruz	California	36.963	-122.007	34/37 SCCA	sCCS	Unk		Weak	Died
1266	Native Animal Rescue	2015	2015-09-25 17:40:00		IBR	Boardwalk Beach	Santa Cruz	California	36.9642	-122.019	34/37 SCCA	sCCS	AHY		Beached	Released
1267	Native Animal Rescue	2015	2015-09-25 17:45:00		IBR	Natural bridges state park	Santa Cruz	California	36.9527	-122.058	34/37 SCCA	sCCS	AHY		Sick	Died
1268	Native Animal Rescue	2015	2015-09-25 18:47:00			26th Ave. Beach	Santa Cruz	California	36.9644	-122.019	34/37 SCCA	sCCS	Unk		Sick	Died
1269	Native Animal Rescue	2015	2015-09-26 08:30:00			Cowell's Beach	Santa Cruz	California	36.9611	-122.025	34/37 SCCA	sCCS	Unk		DOA	Died
1270	Native Animal Rescue	2015	2015-09-26 09:15:00		IBR	Santa Maria's Beach/20th Street	Santa Cruz	California	36.9611	-121.986	34/37 SCCA	sCCS	AHY		Sick	Died
1271	Native Animal Rescue	2015	2015-09-26 12:21:00		IBR	Esplanade Beach	Capitola	California	36.9651	-122.015	34/37 SCCA	sCCS	AHY		Sick	Died
1272	Native Animal Rescue	2015	2015-09-26 14:16:00			Sun set Beach	Watsonville	California	36.8872	-121.831	34/37 SCCA	sCCS	Unk		Unknown	Died
1273	Native Animal Rescue	2015	2015-09-26 14:30:00		IBR	Waddel Creek	Davenport	California	37.1554	-122.26	37/39 NCCA	cCCS	AHY		Unknown	Released
1274	Native Animal Rescue	2015	2015-09-26 16:27:00			Twin creeks	Santa Cruz	California	36.9624	-122.004	34/37 SCCA	sCCS	Unk		Beached	Died
1275	Native Animal Rescue	2015	2015-09-26 17:30:00		IBR	Opal Cliffs	Capitola	California	36.9608	-121.964	34/37 SCCA	sCCS	HY		Sick	Died
1276	Native Animal Rescue	2015	2015-09-26 19:50:00			Twin Lakes Beach end of 13th Ave.	Santa Cruz	California	36.9627	-121.994	34/37 SCCA	sCCS	Unk		Sick	Died
1277	Native Animal Rescue	2015	2015-09-27 08:41:00		IBR	Sunny Cove Beach	Santa Cruz	California	36.9609	-121.989	34/37 SCCA	sCCS	AHY	635	Sick	Died
1278	Native Animal Rescue	2015	2015-09-27 10:17:00		IBR	Sea cliff State Beach	Aptos	California	36.9722	-121.914	34/37 SCCA	sCCS	AHY	705	Weak	Died
1279	Native Animal Rescue	2015	2015-09-27 11:00:00		IBR	Rio Del mar Beach	Santa Cruz	California	36.9638	-121.898	34/37 SCCA	sCCS	AHY	795	Sick	Released
1280	Native Animal Rescue	2015	2015-09-27 11:00:00			Seacliff State Beach	Aptos	California	36.9722	-121.914	34/37 SCCA	sCCS	Unk		Sick	Died
1281	Native Animal Rescue	2015	2015-09-27 13:30:00		IBR	corner of Santa Cruz Wharf	Santa Cruz	California	36.9741	-122.031	34/37 SCCA	sCCS	AHY	665	Sick	Released
1282	Native Animal Rescue	2015	2015-09-27 14:30:00			Beach Boardwalk	Santa Cruz	California	36.9642	-122.019	34/37 SCCA	sCCS	Unk		Weak	Died
1283	Native Animal Rescue	2015	2015-09-27 15:25:00		IBR	Pajaro Dunes Beach; south by Castle house	none given	California	36.8699	-121.822	34/37 SCCA	sCCS	AHY	715	Beached	Died
1284	Native Animal Rescue	2015	2015-09-27 16:01:00		IBR	seacliff state beach	aptos	California	36.9722	-121.914	34/37 SCCA	sCCS	Unk		Sick	Unk
1285	Native Animal Rescue	2015	2015-09-27 19:50:00			Seacliff State Beach	Aptos	California	36.9722	-121.914	34/37 SCCA	sCCS	Unk		Injured	Died
1286	Native Animal Rescue	2015	2015-09-27 20:07:00		IBR	Boardwalk Beach	Santa Cruz	California	36.9642	-122.019	34/37 SCCA	sCCS	AHY	560	Weak	Died
1287	Native Animal Rescue	2015	2015-09-27 20:10:00			Twin Lakes Beach	Santa Cruz	California	36.9624	-122	34/37 SCCA	sCCS	Unk		Weak	Died
1288	Native Animal Rescue	2015	2015-09-28 07:30:00		IBR	Capitola Beach	Capitola	California	36.971	-121.954	34/37 SCCA	sCCS	AHY	600	Weak	Died
1289	Native Animal Rescue	2015	2015-09-28 11:30:00		IBR Fairfield, CA	Main Beach	Santa Cruz	California	36.9625	-122.024	34/37 SCCA	sCCS	AHY		Sick	Died
1290	Native Animal Rescue	2015	2015-09-28 17:00:00			38th Ave. Beach	Santa Cruz	California	36.9644	-122.019	34/37 SCCA	sCCS	Unk		Sick	Died
1291	Native Animal Rescue	2015	2015-09-28 18:46:00		IBR Fairfield, CA	Davenport Landing	Davenport	California	37.0259	-122.216	37/39 NCCA	cCCS	AHY		Sick	Died
1292	Native Animal Rescue	2015	2015-09-29 12:00:00		IBR Fairfield, CA	Moss Landing	Moss Landing	California	36.7943	-121.788	34/37 SCCA	sCCS	AHY		Weak	Died
1293	Native Animal Rescue	2015	2015-09-29 12:00:00		IBR	Beer Can Beach	Aptos	California	36.9772	-121.899	34/37 SCCA	sCCS	AHY		Weak	Died
1294	Native Animal Rescue	2015	2015-09-29 14:20:00			Natural Bridges	Santa Cruz	California	36.9571	-122.057	34/37 SCCA	sCCS	Unk		Sick	Died
1295	Native Animal Rescue	2015	2015-09-29 17:58:00			Seabright State Beach	Santa Cruz	California	36.9637	-122.018	34/37 SCCA	sCCS	Unk		Sick	Died
1296	Native Animal Rescue	2015	2015-09-30 09:00:00			New Brighton State Beach	Capitola	California	36.9815	-121.936	34/37 SCCA	sCCS	Unk		Sick	Died
1297	Native Animal Rescue	2015	2015-09-30 09:15:00			36th & E. Cliff Beach by bottom of stairs	Capitola	California	36.9752	-121.953	34/37 SCCA	sCCS	Unk		Sick	Died
1298	Native Animal Rescue	2015	2015-09-30 09:25:00			Manresa Beach	La Selva	California	36.9207	-121.85	34/37 SCCA	sCCS	Unk		Weak	Died
1299	Native Animal Rescue	2015	2015-09-30 13:40:00		IBR Fairfield, CA	Capitola Beach	Capitola	California	36.971	-121.954	34/37 SCCA	sCCS	AHY	735	Sick	Died
1300	Native Animal Rescue	2015	2015-09-30 16:25:00		IBR Fairfield, CA	Cowell's Beach	Santa Cruz	California	36.9611	-122.025	34/37 SCCA	sCCS	Unk		Weak	Unk
1301	Native Animal Rescue	2015	2015-09-30 19:15:00		IBR Fairfield, CA	New Brighton State Beach	Capitola	California	36.9815	-121.936	34/37 SCCA	sCCS	AHY	620	Weak	Died
1302	Native Animal Rescue	2015	2015-10-02 08:30:00			not specified	not specified	California			CA	unk	Unk		Unknown	Died
1303	Native Animal Rescue	2015	2015-10-02 13:30:00			Manresa Beach	Watsonville	California	36.9318	-121.862	34/37 SCCA	sCCS	Unk		Sick	Died
1304	Native Animal Rescue	2015	2015-10-02 14:48:00		IBR	New Brighton Beach	Capitola	California	36.9815	-121.936	34/37 SCCA	sCCS	AHY		Sick	Died
1305	Native Animal Rescue	2015	2015-10-03 09:30:00			Natural bridges state park	Santa Cruz	California	36.9741	-122.031	34/37 SCCA	sCCS	Unk		Weak	Died
1306	Native Animal Rescue	2015	2015-10-03 14:30:00		IBR	none given	Capitola	California	36.9752	-121.953	34/37 SCCA	sCCS	AHY		Weak	Died
1307	Native Animal Rescue	2015	2015-10-03 15:00:00			Boardwalk	Santa Cruz	California	36.9642	-122.019	34/37 SCCA	sCCS	Unk		Sick	Died
1308	Native Animal Rescue	2015	2015-10-03 19:00:00			illegible	none given	California			CA	unk	Unk		Weak	Died
1309	Native Animal Rescue	2015	2015-10-03 19:40:00		IBR	Rio Del mar Beach	Aptos	California	36.9718	-121.901	34/37 SCCA	sCCS	HY		Sick	Died
1310	Native Animal Rescue	2015	2015-10-03 20:00:00		IBR	Rio Del mar Beach	Aptos	California	36.9718	-121.901	34/37 SCCA	sCCS	HY		Beached	Died
1311	Native Animal Rescue	2015	2015-10-04 14:20:00		IBR	capitola beach	Capitola	California	36.971	-121.954	34/37 SCCA	sCCS	HY	520	Beached	Died
1312	Native Animal Rescue	2015	2015-10-04 14:38:00		IBR	Manresa	none given	California	36.9318	-121.862	34/37 SCCA	sCCS	HY	620	Weak	Died
1313	Native Animal Rescue	2015	2015-10-04 15:47:00		IBR Fairfield, CA	Santa Cruz Harbor launch ramp	Santa Cruz	California	36.9741	-122.031	34/37 SCCA	sCCS	AHY	810	Fishline	Died
1314	Native Animal Rescue	2015	2015-10-04 19:11:00			Harbor Entrance	Santa Cruz	California	32.5506	-116.938	32/34 SCA	sCCS	Unk		Fishline	Died
1315	Native Animal Rescue	2015	2015-10-04 19:15:00		IBR	End of Getchells St.	Santa Cruz	California	36.954	-122.046	34/37 SCCA	sCCS	AHY	720	Sick	Died
1316	Native Animal Rescue	2015	2015-10-05 08:30:00			Pleasure Point	Santa Cruz	California	36.9552	-121.973	34/37 SCCA	sCCS	Unk		Sick	Died
1317	Native Animal Rescue	2015	2015-10-05 18:30:00			between Sunset & Pajaro Beach	Watsonville	California	36.9102	-121.757	34/37 SCCA	sCCS	Unk		Weak	Died
1318	Native Animal Rescue	2015	2015-10-06 07:00:00		IBR	Seabright Beach	Santa Cruz	California	36.963	-122.007	34/37 SCCA	sCCS	AHY		Sick	Died
1319	Native Animal Rescue	2015	2015-10-06 17:30:00			Salinas River Beach	not specified	California	36.7774	-121.797	34/37 SCCA	sCCS	Unk		Weak	Died
1320	Native Animal Rescue	2015	2015-10-07 18:00:00		IBR	20th Ave Beach	Santa Cruz	California	36.9644	-122.019	34/37 SCCA	sCCS	Unk		Sick	Died
1321	Native Animal Rescue	2015	2015-10-07 19:47:00			The Hook 70 Pal Cliffs	Santa Cruz	California	36.9603	-121.965	34/37 SCCA	sCCS	Unk		Injured	Died
1322	Native Animal Rescue	2015	2015-10-08 08:22:00		IBR	Capitola Beach	Capitola	California	36.971	-121.954	34/37 SCCA	sCCS	AHY		Sick	Died
1323	Native Animal Rescue	2015	2015-10-09 13:00:00			Mitchell's Cove	Santa Cruz	California	36.9522	-122.04	34/37 SCCA	sCCS	Unk		Sick	Died
1324	Native Animal Rescue	2015	2015-10-09 17:45:00		IBR	Boardwalk Beacch	santa Cruz	California	36.9642	-122.019	34/37 SCCA	sCCS	AHY	645	Sick	Died
1325	Native Animal Rescue	2015	2015-10-10 12:00:00			Main beach	Santa Cruz	California	36.9625	-122.024	34/37 SCCA	sCCS	Unk		Sick	Died
1326	Native Animal Rescue	2015	2015-10-10 12:00:00			Main beach	Santa Cruz	California	36.9625	-122.024	34/37 SCCA	sCCS	Unk		Sick	Died
1327	Native Animal Rescue	2015	2015-10-10 14:40:00			Natural Bridges Beach	Santa Cruz	California	36.9741	-122.031	34/37 SCCA	sCCS	Unk		Sick	Died
1328	Native Animal Rescue	2015	2015-10-10 17:03:00			Blacks Beach	Santa Cruz	California	36.9741	-122.031	34/37 SCCA	sCCS	Unk		Sick	Died
1329	Native Animal Rescue	2015	2015-10-10 17:20:00			Santa Cruz Wharf	Santa Cruz	California	36.9602	-122.02	34/37 SCCA	sCCS	Unk		Sick	Died
1330	Native Animal Rescue	2015	2015-10-10 18:57:00			Davenport Beach	Davenport	California	37.021	-122.212	37/39 NCCA	cCCS	Unk		Oiled	Died
1331	Native Animal Rescue	2015	2015-10-11 14:10:00		IBR	Bean Hollow State Beach	none given	California	37.2268	-122.41	37/39 NCCA	cCCS	AHY		Weak	Died
1332	Native Animal Rescue	2015	2015-10-11 14:49:00		IBR	Boardwalk	Santa Cruz	California	36.9642	-122.019	34/37 SCCA	sCCS	AHY		Weak	Released
1333	Native Animal Rescue	2015	2015-10-12 07:13:00		IBR	Seabright beach	Santa Cruz	California	36.963	-122.007	34/37 SCCA	sCCS	AHY		Sick	Died
1334	Native Animal Rescue	2015	2015-10-12 12:45:00		IBR	12th Ave. Beach	Santa Cruz	California	36.9099	-121.758	34/37 SCCA	sCCS	AHY		Sick	Died
1335	Native Animal Rescue	2015	2015-10-13 08:00:00		IBR	Capitola Beach	Capitola	California	36.971	-121.954	34/37 SCCA	sCCS	AHY		Weak	Died
1336	Native Animal Rescue	2015	2015-10-13 10:46:00		IBR	not specified	Davenport	California	37.0135	-122.197	37/39 NCCA	cCCS	HY		Sick	Died
1337	Native Animal Rescue	2015	2015-10-14 16:56:00		IBR	Santa Cruz Beach Boardwalk near wharf	Santa Cruz	California	36.9741	-122.031	34/37 SCCA	sCCS	Unk		Sick	Died
1338	Native Animal Rescue	2015	2015-10-16 16:40:00			Manresa Beach	La Selva	California	36.9207	-121.85	34/37 SCCA	sCCS	Unk		Fishline	Died
1339	Native Animal Rescue	2015	2015-10-17 12:59:00		IBR	4 mile beach	Santa Cruz	California	36.9663	-122.123	34/37 SCCA	sCCS	AHY		Sick	Died
1340	Native Animal Rescue	2015	2015-10-17 14:35:00			Seacliff St.	Aptos	California	36.9746	-121.914	34/37 SCCA	sCCS	Unk		Beached	Died
1341	Native Animal Rescue	2015	2015-10-17 19:30:00			Harbour	Twin Lakes	California	36.9628	-122.001	34/37 SCCA	sCCS	Unk		Sick	Died
1342	Native Animal Rescue	2015	2015-10-19 10:00:00			16th Street Beach	Santa Cruz	California	36.9741	-122.031	34/37 SCCA	sCCS	Unk		Fishline	Died
1343	Native Animal Rescue	2015	2015-10-19 12:30:00		IBR	Pajaro Dunes	Watsonville	California	36.9102	-121.757	34/37 SCCA	sCCS	AHY		Sick	Died
1344	Native Animal Rescue	2015	2015-10-20 16:00:00		IBR	Seabright Beach	Santa Cruz	California	36.963	-122.007	34/37 SCCA	sCCS	AHY	650	Sick	Died
1345	Native Animal Rescue	2015	2015-10-21 10:52:00		IBR	Twin Lakes State Beach	Twin Lakes	California	36.962	-121.998	34/37 SCCA	sCCS	AHY	560	Sick	Died
1346	Native Animal Rescue	2015	2015-10-22 10:20:00			Mitchell's Cove - Beach	Santa Cruz	California	36.9741	-122.031	34/37 SCCA	sCCS	Unk		Sick	Died
1347	Native Animal Rescue	2015	2015-10-22 12:07:00			Main Beach	Santa Cruz	California	36.9625	-122.024	34/37 SCCA	sCCS	Unk		Unknown	Died
1348	Native Animal Rescue	2015	2015-10-22 15:25:00			Twin Lakes Beach	Santa Cruz	California	36.9624	-122	34/37 SCCA	sCCS	Unk		Sick	Died
1349	Native Animal Rescue	2015	2015-10-24 10:15:00			It's Beach	Santa Cruz	California	36.9741	-122.031	34/37 SCCA	sCCS	Unk		Sick	Died
1350	Native Animal Rescue	2015	2015-10-24 18:10:00		IBR	main beach by the wharf	Santa cruz	California	36.9741	-122.031	34/37 SCCA	sCCS	AHY		Sick	Died
1351	Native Animal Rescue	2015	2015-10-25 10:41:00			Seabright Beach	aptos	California	36.9772	-121.899	34/37 SCCA	sCCS	Unk		Sick	Died
1352	Native Animal Rescue	2015	2015-10-25 15:34:00			Pleasure Point	Capitola	California	36.9577	-121.969	34/37 SCCA	sCCS	Unk		Weak	Died
1353	Native Animal Rescue	2015	2015-10-26 10:15:00			Morgan Beach	Santa Cruz	California	36.9741	-122.031	34/37 SCCA	sCCS	Unk		Sick	Died
1354	Native Animal Rescue	2015	2015-10-26 15:00:00			Capitola Beach	Capitola	California	36.971	-121.954	34/37 SCCA	sCCS	Unk		Unknown	Died
1355	Native Animal Rescue	2015	2015-10-27 11:35:00		IBR Fairfield	Capitola Beach	Capitola	California	36.971	-121.954	34/37 SCCA	sCCS	Unk		Weak	Died
1356	Native Animal Rescue	2015	2015-10-31 10:32:00		IBR	De Anza mobile home park near tidepools	santa	California	36.9494	-122.061	34/37 SCCA	sCCS	HY		Weak	Died
1357	Native Animal Rescue	2015	2015-11-01 09:40:00		IBR	Rio Del Mar Beach	Aptos	California	36.9718	-121.901	34/37 SCCA	sCCS	AHY		Weak	Died
1358	Native Animal Rescue	2015	2015-11-01 13:00:00			New Brighton State Beach	Santa Cruz	California	36.9815	-121.936	34/37 SCCA	sCCS	Unk		Weak	Died
1359	Native Animal Rescue	2015	2015-11-03 14:18:00		IBR	Seabright Beach	Santa Cruz	California	36.963	-122.007	34/37 SCCA	sCCS	AHY	590	Weak	Died
1360	Native Animal Rescue	2015	2015-11-03 15:20:00		IBR	Cowell Beach	Santa Cruz	California	36.9611	-122.025	34/37 SCCA	sCCS	AHY	610	Weak	Died
1361	Native Animal Rescue	2015	2015-11-03 17:25:00		IBR	Bonny Doon Beach	Bonny Doon	California	37.0416	-122.151	37/39 NCCA	cCCS	HY	555	Sick	Died
1362	Native Animal Rescue	2015	2015-11-04 17:00:00			110 Terry Loop	Watsonville	California	36.918	-121.776	34/37 SCCA	sCCS	Unk		Sick	Died
1363	Native Animal Rescue	2015	2015-11-09 09:30:00		IBR	Main beach	Santa Cruz	California	36.9625	-122.024	34/37 SCCA	sCCS	Unk		Weak	Unk
1364	Native Animal Rescue	2015	2015-11-10 16:48:00		IBR	Natural Bridges	Santa Cruz	California	36.9571	-122.057	34/37 SCCA	sCCS	AHY		Sick	Died
1365	Native Animal Rescue	2015	2015-11-11 17:30:00		IBR	Cowells beach	Santa Cruz	California	36.9611	-122.025	34/37 SCCA	sCCS	AHY		Sick	Died
1366	Native Animal Rescue	2015	2015-11-11 17:30:00			Cowells beach	Santa Cruz	California	36.9611	-122.025	34/37 SCCA	sCCS	Unk		Sick	Died
1367	Native Animal Rescue	2015	2015-11-13 10:43:00			New Brighton State Beach	Santa Cruz	California	36.9815	-121.936	34/37 SCCA	sCCS	Unk		Injured	Died
1368	Native Animal Rescue	2015	2015-11-14 09:00:00		IBR	Westcliff beach near lighthouse	Santa Cruz	California	36.9741	-122.031	34/37 SCCA	sCCS	Unk		Sick	Died
1369	Native Animal Rescue	2015	2015-11-14 10:03:00		IBR	Main Beach	Santa Cruz	California	36.9625	-122.024	34/37 SCCA	sCCS	Unk	800	Weak	Died
1370	Native Animal Rescue	2015	2015-11-20 12:36:00			Natural Bridges State Park	Santa Cruz	California	36.9525	-122.058	34/37 SCCA	sCCS	Unk		Sick	Died
1371	Native Animal Rescue	2015	2015-11-24 08:40:00			the Cove	Santa Cruz	California	36.9522	-122.04	34/37 SCCA	sCCS	Unk		Sick	Died
1372	Native Animal Rescue	2015	2015-11-27 13:00:00			Cowell Beach	Santa Cruz	California	36.9611	-122.025	34/37 SCCA	sCCS	Unk		Weak	Died
1373	Native Animal Rescue	2015	2015-12-15 08:04:00		IBR	Seabright Beach	Santa Cruz	California	36.963	-122.007	34/37 SCCA	sCCS	AHY	625	Oiled	Released
1374	Native Animal Rescue	2015	2015-12-15 09:07:00		IBR	Manresa State Beach	Watsonville	California	36.9204	-121.851	34/37 SCCA	sCCS	Unk	625	Oiled	Died
1375	Native Animal Rescue	2015	2015-12-17 13:00:00			Capitola Beach	Capitola	California	36.9715	-121.953	34/37 SCCA	sCCS	Unk		Oiled	Died
1376	Native Animal Rescue	2015	2015-12-19 11:41:00			Pleasure Pt. beach by market	Santa Cruz	California	36.9741	-122.031	34/37 SCCA	sCCS	Unk		Oiled	Died
1377	Native Animal Rescue	2015	2015-12-22 17:15:00			Sunset State Beach	Watsonville	California	36.888	-121.833	34/37 SCCA	sCCS	Unk		Sick	Died
1378	Native Animal Rescue	2015	2015-12-30 15:57:00		IBR	Not specified	Davenport	California	37.0135	-122.197	37/39 NCCA	cCCS	AHY		Oiled	Released
1379	Native Animal Rescue	2016	2016-01-05 18:32:00		IBR, Fairfield	Cowell Beach	Santa Cruz	California	36.9611	-122.025	34/37 SCCA	sCCS	AHY	615	Oiled	Died
1380	Native Animal Rescue	2016	2016-01-16 16:00:00		IBR, Fairfield	Natural Bridges Beach	Santa Cruz	California	36.9741	-122.031	34/37 SCCA	sCCS	AHY		Weak	Died
1381	Native Animal Rescue	2016	2016-01-16 16:03:00		IBR, Fairfield	RDM Flats Beach	Aptos	California	36.9683	-121.906	34/37 SCCA	sCCS	AHY		Weak	Died
1382	Native Animal Rescue	2016	2016-01-23 16:55:00			Rio Del Mar/Seacliff Beach	Aptos	California	36.972	-121.914	34/37 SCCA	sCCS	Unk		Sick	Died
1383	Native Animal Rescue	2016	2016-01-25 11:45:00			Natural Bridges Dr	Santa Cruz	California	36.9571	-122.057	34/37 SCCA	sCCS	Unk		Oiled	Died
1384	Native Animal Rescue	2016	2016-02-11 15:59:00			Seascape	Aptos	California	36.9518	-121.871	34/37 SCCA	sCCS	Unk		Sick	Died
1385	Native Animal Rescue	2016	2016-02-17 13:37:00			Main Beach	Santa Cruz	California	36.9644	-122.019	34/37 SCCA	sCCS	Unk		Fishline	Died
1386	Native Animal Rescue	2016	2016-02-20 18:07:00		IBR Fairfield	Westcliff and Almar	Santa Cruz	California	36.9524	-122.042	34/37 SCCA	sCCS	Unk		Oiled	Unk
1387	Native Animal Rescue	2016	2016-03-01 16:26:00			Boardwalk Beach	Santa Cruz	California	36.9741	-122.031	34/37 SCCA	sCCS	Unk		Sick	Died
1388	Native Animal Rescue	2016	2016-03-07 15:05:00			Pajaro Dunes	Santa Cruz	California	36.9563	-121.881	34/37 SCCA	sCCS	Unk		Weak	Died
1389	Native Animal Rescue	2016	2016-03-22 10:56:00			South of Seascape Beach	La Selva Beach	California	36.9518	-121.871	34/37 SCCA	sCCS	Unk		Sick	Died
1390	Native Animal Rescue	2016	2016-03-25 13:33:00			Seacliff Beach	Aptos	California	36.9746	-121.914	34/37 SCCA	sCCS	Unk		Sick	Died
1391	Native Animal Rescue	2016	2016-03-26 14:00:00			La Selva Beach	La Selva Beach	California	36.9365	-121.867	34/37 SCCA	sCCS	Unk		Sick	Died
1470	Pacific Wildlife Care	2015	2015-05-01			4655 Windsor Blvd	Cambria	California	35.5568	-121.103	34/37 SCCA	sCCS	AHY	690	Emaciated	Died
1471	Pacific Wildlife Care	2015	2015-05-05			928 Pacific Blvd.	Oceano	California	35.1114	-120.633	34/37 SCCA	sCCS	AHY	610	Emaciated	Died
1472	Pacific Wildlife Care	2015	2015-05-08			100' north of rock	Morro Bay	California	35.3731	-120.864	34/37 SCCA	sCCS	AHY	755	Emaciated	Died
1473	Pacific Wildlife Care	2015	2015-05-08			Moonstone Beach	Cambria	California	35.5771	-121.113	34/37 SCCA	sCCS	Unk	605	DOA	Died
1474	Pacific Wildlife Care	2015	2015-05-12			Unknown	Lompoc	California	34.5451	-120.553	34/37 SCCA	sCCS	AHY	720	Unknown	Released
1475	Pacific Wildlife Care	2015	2015-05-16			Atascadero Beach	Morro Bay	California	35.3778	-120.864	34/37 SCCA	sCCS	AHY	775	Emaciated	Died
1476	Pacific Wildlife Care	2015	2015-05-18			Pirates Cove	Avila Beach	California	35.176	-120.716	34/37 SCCA	sCCS	AHY	535	Emaciated	Died
1477	Pacific Wildlife Care	2015	2015-05-24			East Beach	Santa Barbara	California	34.4155	-119.676	34/37 SCCA	sCCS	AHY	715	Emaciated	Died
1478	Pacific Wildlife Care	2015	2015-05-26			Oceano Dunes	Oceano	California	35.1092	-120.632	34/37 SCCA	sCCS	AHY	610	Emaciated	Died
1479	Pacific Wildlife Care	2015	2015-05-28			3 miles north on Morro Strand Beach	Morro Bay	California	35.4355	-120.889	34/37 SCCA	sCCS	AHY	710	Emaciated	Died
1480	Pacific Wildlife Care	2015	2015-06-03			Oceano Dunes	Oceano	California	35.1092	-120.632	34/37 SCCA	sCCS	AHY	575	Emaciated	Died
1481	Pacific Wildlife Care	2015	2015-06-04			Dog Beach	Morro Bay/Cayucos	California	35.4308	-120.885	34/37 SCCA	sCCS	AHY	695	Emaciated	Died
1482	Pacific Wildlife Care	2015	2015-06-20			Morro Bay	Morro Bay	California	35.3623	-120.859	34/37 SCCA	sCCS	AHY	605	Emaciated	Died
1483	Pacific Wildlife Care	2015	2015-06-21			Coralina Cove, MDO (S. of Spooner's Cove)	Los Osos	California	35.2721	-120.896	34/37 SCCA	sCCS	AHY	680	Emaciated	Died
1484	Pacific Wildlife Care	2015	2015-06-29			Oceano Dunes	Oceano	California	35.1092	-120.632	34/37 SCCA	sCCS	AHY	660	Emaciated	Died
1485	Pacific Wildlife Care	2015	2015-06-30			928 Pacific Blvd.	Oceano	California	35.1114	-120.633	34/37 SCCA	sCCS	AHY	720	Emaciated	Died
1486	Pacific Wildlife Care	2015	2015-07-01			928 Pacific Blvd.	Oceano	California	35.1114	-120.633	34/37 SCCA	sCCS	AHY	675	Emaciated	Died
1487	Pacific Wildlife Care	2015	2015-07-04			Cayucos Beach by Studio Drive	Cayucos	California	35.4266	-120.882	34/37 SCCA	sCCS	AHY	650	Emaciated	Died
1488	Pacific Wildlife Care	2015	2015-07-06			On shore, near 2nd light turnout on Studio	Cayucos	California	35.4266	-120.882	34/37 SCCA	sCCS	Unk	675	Emaciated	Died
1489	Pacific Wildlife Care	2015	2015-07-08			Azure, near Cloisters, on beach	Morro Bay	California	35.3924	-120.866	34/37 SCCA	sCCS	AHY	715	Emaciated	Died
1490	Pacific Wildlife Care	2015	2015-07-12			Morro Strand State Beach	Morro Bay	California	35.3918	-120.866	34/37 SCCA	sCCS	Unk	740	Emaciated	Died
1491	Pacific Wildlife Care	2015	2015-07-23			928 Pacific Blvd.	Oceano	California	35.1114	-120.633	34/37 SCCA	sCCS	AHY	690	Emaciated	Died
1492	Pacific Wildlife Care	2015	2015-07-28			Morro Rock	Morro Bay	California	35.3671	-120.868	34/37 SCCA	sCCS	HY	250	Emaciated	Died
1493	Pacific Wildlife Care	2015	2015-07-30			North of Rock, in front of 1st lifeguard station	Morro Bay	California	35.3741	-120.865	34/37 SCCA	sCCS	AHY	725	Emaciated	Died
1494	Pacific Wildlife Care	2015	2015-07-30			Oceano Dunes	Oceano	California	35.1092	-120.632	34/37 SCCA	sCCS	AHY	590	Emaciated	Died
1495	Pacific Wildlife Care	2015	2015-07-31			Oceano Dunes	Oceano	California	35.1092	-120.632	34/37 SCCA	sCCS	Unk		Unk	Died
1496	Pacific Wildlife Care	2015	2015-08-04			Moonstone Beach	Cambria	California	35.5771	-121.113	34/37 SCCA	sCCS	HY	380	Emaciated	Died
1497	Pacific Wildlife Care	2015	2015-08-08			6400 Moonstone Beach Drive	Cambria	California	35.5762	-121.113	34/37 SCCA	sCCS	AHY	665	Emaciated	Released
1498	Pacific Wildlife Care	2015	2015-08-08			928 Pacific Blvd.	Oceano	California	35.1114	-120.633	34/37 SCCA	sCCS	Unk		DOA	Died
1499	Pacific Wildlife Care	2015	2015-08-08			San Simeon Beach State Park Coastal Discover Center	San Simeon	California	35.6428	-121.188	34/37 SCCA	sCCS	Unk		Unk	Died
1500	Pacific Wildlife Care	2015	2015-08-09			Pirates Cove	Avila Beach	California	35.176	-120.716	34/37 SCCA	sCCS	AHY	870	Emaciated	Died
1501	Pacific Wildlife Care	2015	2015-08-09			San Simeon Beach	San Simeon	California	35.6428	-121.188	34/37 SCCA	sCCS	AHY	550	Emaciated	Died
1502	Pacific Wildlife Care	2015	2015-08-09			San Simeon Cove	San Simeon	California	35.6428	-121.188	34/37 SCCA	sCCS	HY	313	Emaciated	Released
1503	Pacific Wildlife Care	2015	2015-08-10			Morro Strand Beach (near snowy plover area)	Morro Bay	California	35.3918	-120.866	34/37 SCCA	sCCS	HY	102	Emaciated	Died
1504	Pacific Wildlife Care	2015	2015-08-11			on Beach by Morro Rock	Morro Bay	California	35.3671	-120.868	34/37 SCCA	sCCS	Unk		DOA	Died
1505	Pacific Wildlife Care	2015	2015-08-12			Pismo Beach Pier	Pismo Beach	California	35.1387	-120.644	34/37 SCCA	sCCS	AHY	745	Unknown	Died
1506	Pacific Wildlife Care	2015	2015-08-12			3915 Avila Beach Drive	Avila Beach	California	35.1723	-120.756	34/37 SCCA	sCCS	AHY	585	Emaciated	Died
1507	Pacific Wildlife Care	2015	2015-08-13			Cayucos Beach near Pier	Cayucos	California	35.4487	-120.906	34/37 SCCA	sCCS	AHY	670	Emaciated	Died
1508	Pacific Wildlife Care	2015	2015-08-13			Oceano Dunes	Oceano	California	35.1092	-120.632	34/37 SCCA	sCCS	Unk		Emaciated	Died
1509	Pacific Wildlife Care	2015	2015-08-13			Cayucos State Beach	Cayucos	California	35.4477	-120.902	34/37 SCCA	sCCS	AHY	620	Emaciated	Died
1510	Pacific Wildlife Care	2015	2015-08-14			928 Pacific Blvd.	Oceano	California	35.1114	-120.633	34/37 SCCA	sCCS	HY	365	Emaciated	Died
1511	Pacific Wildlife Care	2015	2015-08-14			9225 Balboa Ave on the beach	San Simeon	California	35.6101	-121.145	34/37 SCCA	sCCS	AHY	775	Emaciated	Died
1512	Pacific Wildlife Care	2015	2015-08-14			928 Pacific Blvd.	Oceano	California	35.1114	-120.633	34/37 SCCA	sCCS	AHY	615	Emaciated	Died
1513	Pacific Wildlife Care	2015	2015-08-15			Morrow Stairs at Beach	Shell Beach	California	35.1531	-120.671	34/37 SCCA	sCCS	AHY	605	Emaciated	Died
1514	Pacific Wildlife Care	2015	2015-08-15			Life guard station	Avila Beach	California	35.1782	-120.733	34/37 SCCA	sCCS	Unk		DOA	Died
1515	Pacific Wildlife Care	2015	2015-08-15			928 Pacific Blvd.	Oceano	California	35.1114	-120.633	34/37 SCCA	sCCS	AHY	630	Emaciated	Died
1516	Pacific Wildlife Care	2015	2015-08-16			San Simeon	San Simeon	California	35.6428	-121.188	34/37 SCCA	sCCS	AHY		Emaciated	Died
1517	Pacific Wildlife Care	2015	2015-08-16			Cayucos Beach by State Park	Cayucos	California	35.4477	-120.902	34/37 SCCA	sCCS	HY		Unk	Died
1518	Pacific Wildlife Care	2015	2015-08-18			San Simeon Cove	San Simeon	California	35.6428	-121.188	34/37 SCCA	sCCS	AHY	750	Emaciated	Died
1519	Pacific Wildlife Care	2015	2015-08-18			Spyglass Park	Shell Beach	California	35.1599	-120.687	34/37 SCCA	sCCS	AHY	700	Emaciated	Died
1520	Pacific Wildlife Care	2015	2015-08-18			928 Pacific Blvd.	Oceano	California	35.1114	-120.633	34/37 SCCA	sCCS	HY	320	Emaciated	Died
1521	Pacific Wildlife Care	2015	2015-08-18			3rd St access	Cayucos	California	35.4445	-120.9	34/37 SCCA	sCCS	AHY	680	Emaciated	Died
1522	Pacific Wildlife Care	2015	2015-08-19			Morro Rock	Morro Bay	California	35.3671	-120.868	34/37 SCCA	sCCS	HY	655	Emaciated	Died
1523	Pacific Wildlife Care	2015	2015-08-20			Beach, near Morro Rock	Morro Bay	California	35.3671	-120.868	34/37 SCCA	sCCS	Unk		DOA	Died
1524	Pacific Wildlife Care	2015	2015-08-20			Oceano Dunes	Oceano	California	35.1092	-120.632	34/37 SCCA	sCCS	HY	425	Emaciated	Died
1525	Pacific Wildlife Care	2015	2015-08-20			Oceano Dunes	Oceano	California	35.1092	-120.632	34/37 SCCA	sCCS	AHY	770	Emaciated	Died
1526	Pacific Wildlife Care	2015	2015-08-20			Sand spit beach in Montana de Oro	Los Osos	California	35.309	-120.872	34/37 SCCA	sCCS	AHY	675	Emaciated	Died
1527	Pacific Wildlife Care	2015	2015-08-20			North Morro Beach	Morro Bay	California	35.402	-120.869	34/37 SCCA	sCCS	AHY	580	Emaciated	Died
1528	Pacific Wildlife Care	2015	2015-08-20			Pirates Cove	Avila Beach	California	35.176	-120.716	34/37 SCCA	sCCS	AHY	795	Unknown	Died
1529	Pacific Wildlife Care	2015	2015-08-20			Pirates Cove	Avila Beach	California	35.176	-120.716	34/37 SCCA	sCCS	AHY	715	Emaciated	Died
1530	Pacific Wildlife Care	2015	2015-08-21			Port San Luis / fishermans beach	Avila Beach	California	35.1736	-120.756	34/37 SCCA	sCCS	HY	415	Emaciated	Died
1531	Pacific Wildlife Care	2015	2015-08-21			928 Pacific Blvd.	Oceano	California	35.1114	-120.633	34/37 SCCA	sCCS	Unk		DOA	Died
1532	Pacific Wildlife Care	2015	2015-08-21			928 Pacific Blvd.	Oceano	California	35.1114	-120.633	34/37 SCCA	sCCS	AHY	705	Emaciated	Died
1533	Pacific Wildlife Care	2015	2015-08-21			928 Pacific Blvd.	Oceano	California	35.1114	-120.633	34/37 SCCA	sCCS	AHY	615	Emaciated	Died
1534	Pacific Wildlife Care	2015	2015-08-21			928 Pacific Blvd.	Oceano	California	35.1114	-120.633	34/37 SCCA	sCCS	HY	365	Emaciated	Died
1535	Pacific Wildlife Care	2015	2015-08-21			928 Pacific Blvd.	Oceano	California	35.1114	-120.633	34/37 SCCA	sCCS	HY	320	Emaciated	Died
1536	Pacific Wildlife Care	2015	2015-08-21			San Simeon Bay	San Simeon	California	35.6428	-121.188	34/37 SCCA	sCCS	HY		Emaciated	Died
1537	Pacific Wildlife Care	2015	2015-08-21			Moonstone Beach	Cambria	California	35.5771	-121.113	34/37 SCCA	sCCS	HY	435	Emaciated	Died
1538	Pacific Wildlife Care	2015	2015-08-22			Dog Beach	Morro Bay	California	35.4308	-120.885	34/37 SCCA	sCCS	Unk		DOA	Died
1539	Pacific Wildlife Care	2015	2015-08-22			928 Pacific Blvd.	Oceano	California	35.1114	-120.633	34/37 SCCA	sCCS	AHY	690	Emaciated	Died
1540	Pacific Wildlife Care	2015	2015-08-22			On beach 8 miles north of clinic	Cayucos	California	35.4477	-120.902	34/37 SCCA	sCCS	AHY	620	Emaciated	Died
1541	Pacific Wildlife Care	2015	2015-08-22			Post 6.5 shoreline, ODSVRA	Oceano	California	35.1101	-120.633	34/37 SCCA	sCCS	HY	235	Emaciated	Died
1542	Pacific Wildlife Care	2015	2015-08-22			LR parking lot, south side Embarcadero	Morro Bay	California	35.3697	-120.856	34/37 SCCA	sCCS	Unk		DOA	Died
1543	Pacific Wildlife Care	2015	2015-08-22			Estero Bluff	Cayucos	California	35.4502	-120.951	34/37 SCCA	sCCS	Unk		DOA	Died
1544	Pacific Wildlife Care	2015	2015-08-23			Pismo Beach	Pismo Beach	California	35.1421	-120.646	34/37 SCCA	sCCS	Unk		DOA	Died
1545	Pacific Wildlife Care	2015	2015-08-23			about 1 mile north of Morro Rock on beach	Morro Bay	California	35.4031	-120.868	34/37 SCCA	sCCS	Unk		DOA	Died
1546	Pacific Wildlife Care	2015	2015-08-23			Oceano Dunes	Oceano	California	35.1092	-120.632	34/37 SCCA	sCCS	Unk		DOA	Died
1547	Pacific Wildlife Care	2015	2015-08-23			Oceano Dunes	Oceano	California	35.1092	-120.632	34/37 SCCA	sCCS	Unk		DOA	Died
1548	Pacific Wildlife Care	2015	2015-08-23			Oceano Dunes	Oceano	California	35.1092	-120.632	34/37 SCCA	sCCS	Unk	750	Unknown	Died
1549	Pacific Wildlife Care	2015	2015-08-23			ODSRVA	Oceano	California	35.1101	-120.633	34/37 SCCA	sCCS	HY	410	Emaciated	Released
1550	Pacific Wildlife Care	2015	2015-08-24			By Morro Rock	Morro Bay	California	35.3671	-120.868	34/37 SCCA	sCCS	Unk	700	Unk	Died
1551	Pacific Wildlife Care	2015	2015-08-24			Morro Rock	Morro Bay	California	35.3671	-120.868	34/37 SCCA	sCCS	Unk	720	Unk	Died
1552	Pacific Wildlife Care	2015	2015-08-24			Oceano Dunes	Oceano	California	35.1092	-120.632	34/37 SCCA	sCCS	Unk		DOA	Died
1553	Pacific Wildlife Care	2015	2015-08-24			Moonstone Beach	Cambria	California	35.5771	-121.113	34/37 SCCA	sCCS	Unk	630	Unknown	Died
1554	Pacific Wildlife Care	2015	2015-08-24			Moonstone Beach	Cambria	California	35.5771	-121.113	34/37 SCCA	sCCS	Unk	650	Emaciated	Died
1555	Pacific Wildlife Care	2015	2015-08-24			Vandenberg AFB	Lompoc	California	34.7424	-120.572	34/37 SCCA	sCCS	Unk		DOA	Died
1556	Pacific Wildlife Care	2015	2015-08-24			Oceano Dunes	Oceano	California	35.1092	-120.632	34/37 SCCA	sCCS	AHY	550	Emaciated	Died
1557	Pacific Wildlife Care	2015	2015-08-24			Oceano Dunes	Oceano	California	35.1092	-120.632	34/37 SCCA	sCCS	Unk		DOA	Died
1558	Pacific Wildlife Care	2015	2015-08-24			Oceano Dunes	Oceano	California	35.1092	-120.632	34/37 SCCA	sCCS	Unk		DOA	Died
1559	Pacific Wildlife Care	2015	2015-08-25			Morro Strand North End	Morro Bay	California	35.4045	-120.87	34/37 SCCA	sCCS	HY	320	Emaciated	Died
1560	Pacific Wildlife Care	2015	2015-08-25			Oceano Dunes	Oceano	California	35.1092	-120.632	34/37 SCCA	sCCS	AHY	580	Emaciated	Died
1561	Pacific Wildlife Care	2015	2015-08-25			North of Morro Rock	Morro Bay	California	35.3741	-120.865	34/37 SCCA	sCCS	AHY	680	Emaciated	Died
1562	Pacific Wildlife Care	2015	2015-08-25			Oceano Ranger Station	Oceano	California	35.1062	-120.631	34/37 SCCA	sCCS	HY	580	Emaciated	Released
1563	Pacific Wildlife Care	2015	2015-08-25			Oceano Ranger Station	Oceano	California	35.1062	-120.631	34/37 SCCA	sCCS	Unk		DOA	Died
1564	Pacific Wildlife Care	2015	2015-08-26			Port San Luis	Avila Beach	California	35.1736	-120.756	34/37 SCCA	sCCS	AHY	705	Emaciated	Died
1565	Pacific Wildlife Care	2015	2015-08-26			Morro Rock	Morro Bay	California	35.3671	-120.868	34/37 SCCA	sCCS	AHY	845	Unknown	Died
1566	Pacific Wildlife Care	2015	2015-08-26			928 Pacific Blvd.	Oceano	California	35.1114	-120.633	34/37 SCCA	sCCS	AHY	690	Emaciated	Died
1567	Pacific Wildlife Care	2015	2015-08-26			928 Pacific Blvd.	Oceano	California	35.1114	-120.633	34/37 SCCA	sCCS	HY		Unk	Died
1568	Pacific Wildlife Care	2015	2015-08-27			South Rock Beach	Morro Bay	California	35.3626	-120.861	34/37 SCCA	sCCS	AHY	665	Emaciated	Died
1569	Pacific Wildlife Care	2015	2015-08-27			Oceano Dunes	Oceano	California	35.1092	-120.632	34/37 SCCA	sCCS	HY	405	Unk	Died
1570	Pacific Wildlife Care	2015	2015-08-27			Oceano Dunes	Oceano	California	35.1092	-120.632	34/37 SCCA	sCCS	HY	455	Emaciated	Died
1571	Pacific Wildlife Care	2015	2015-08-27			Oceano Dunes	Oceano	California	35.1092	-120.632	34/37 SCCA	sCCS	HY	390	Emaciated	Died
1572	Pacific Wildlife Care	2015	2015-08-27			Cayucos Beach, edge of surf, 16th Street entrance	Cayucos	California	35.4382	-120.893	34/37 SCCA	sCCS	Unk		DOA	Died
1573	Pacific Wildlife Care	2015	2015-08-27			Morro Bay Sand Spit	Morro Bay	California	35.3623	-120.859	34/37 SCCA	sCCS	HY	400	Emaciated	Died
1574	Pacific Wildlife Care	2015	2015-08-27			928 Pacific Blvd.	Oceano	California	35.1114	-120.633	34/37 SCCA	sCCS	HY	360	Emaciated	Died
1575	Pacific Wildlife Care	2015	2015-08-28			Goleta Beach	Santa Barbara by pier	California	34.4172	-119.827	34/37 SCCA	sCCS	HY	420	Emaciated	Died
1576	Pacific Wildlife Care	2015	2015-08-28			Oceano Dunes	Oceano	California	35.1092	-120.632	34/37 SCCA	sCCS	Unk		DOA	Died
1577	Pacific Wildlife Care	2015	2015-08-28			Oceano Dunes	Oceano	California	35.1092	-120.632	34/37 SCCA	sCCS	Unk		DOA	Died
1578	Pacific Wildlife Care	2015	2015-08-28			Oceano Dunes	Oceano	California	35.1092	-120.632	34/37 SCCA	sCCS	Unk		DOA	Died
1579	Pacific Wildlife Care	2015	2015-08-28			Moonstone Beach	Cambria	California	35.5771	-121.113	34/37 SCCA	sCCS	HY	690	Emaciated	Died
1580	Pacific Wildlife Care	2015	2015-08-28			Pismo Beach	Pismo Beach	California	35.1421	-120.646	34/37 SCCA	sCCS	HY	425	Emaciated	Died
1581	Pacific Wildlife Care	2015	2015-08-28			928 Pacific Blvd.	Oceano	California	35.1114	-120.633	34/37 SCCA	sCCS	Unk	650	Emaciated	Died
1582	Pacific Wildlife Care	2015	2015-08-28			928 Pacific Blvd.	Oceano	California	35.1114	-120.633	34/37 SCCA	sCCS	Unk		DOA	Died
1583	Pacific Wildlife Care	2015	2015-08-29			928 Pacific Blvd.	Oceano	California	35.1114	-120.633	34/37 SCCA	sCCS	Unk		DOA	Died
1584	Pacific Wildlife Care	2015	2015-08-29			928 Pacific Blvd.	Oceano	California	35.1114	-120.633	34/37 SCCA	sCCS	HY	365	Emaciated	Died
1585	Pacific Wildlife Care	2015	2015-08-29			928 Pacific Blvd.	Oceano	California	35.1114	-120.633	34/37 SCCA	sCCS	HY	470	Emaciated	Died
1586	Pacific Wildlife Care	2015	2015-08-29			928 Pacific Blvd.	Oceano	California	35.1114	-120.633	34/37 SCCA	sCCS	HY	480	Emaciated	Died
1587	Pacific Wildlife Care	2015	2015-08-29			928 Pacific Blvd.	Oceano	California	35.1114	-120.633	34/37 SCCA	sCCS	Unk		DOA	Died
1588	Pacific Wildlife Care	2015	2015-08-29			928 Pacific Blvd.	Oceano	California	35.1114	-120.633	34/37 SCCA	sCCS	Unk		Unk	Died
1589	Pacific Wildlife Care	2015	2015-08-29			Toro Creek beach	Morro Bay	California	35.4129	-120.874	34/37 SCCA	sCCS	HY	370	Emaciated	Died
1590	Pacific Wildlife Care	2015	2015-08-29			dock at kayak shack	Morro Bay	California	35.3462	-120.843	34/37 SCCA	sCCS	AHY	695	Emaciated	Died
1591	Pacific Wildlife Care	2015	2015-08-29			Oceano Dunes	Oceano	California	35.1092	-120.632	34/37 SCCA	sCCS	Unk		DOA	Died
1592	Pacific Wildlife Care	2015	2015-08-29			Cayucos Beach	Cayucos	California	35.4477	-120.902	34/37 SCCA	sCCS	Unk		DOA	Died
1593	Pacific Wildlife Care	2015	2015-08-29			Morro Strand Beach, east of high school	Morro Bay	California	35.3918	-120.866	34/37 SCCA	sCCS	HY	430	Emaciated	Died
1594	Pacific Wildlife Care	2015	2015-08-29			Cloisters beach	Morro Bay	California	35.3927	-120.866	34/37 SCCA	sCCS	HY	380	Emaciated	Released
1595	Pacific Wildlife Care	2015	2015-08-29			Cloisters beach	Morro Bay	California	35.3927	-120.866	34/37 SCCA	sCCS	HY	440	Emaciated	Died
1596	Pacific Wildlife Care	2015	2015-08-29			Morro Strand Beach	Morro Bay	California	35.3918	-120.866	34/37 SCCA	sCCS	Unk		DOA	Died
1597	Pacific Wildlife Care	2015	2015-08-29			Morro Rock	Morro Bay	California	35.3671	-120.868	34/37 SCCA	sCCS	Unk		DOA	Died
1598	Pacific Wildlife Care	2015	2015-08-30			Morro Bay Beach 1/4 mile north of the rock	Morro Bay	California	35.3623	-120.859	34/37 SCCA	sCCS	Unk		DOA	Died
1599	Pacific Wildlife Care	2015	2015-08-30			Moonstone Beach in front of Blue Dolphin Inn	Cambria	California	35.576	-121.114	34/37 SCCA	sCCS	Unk	770	Emaciated	Died
1600	Pacific Wildlife Care	2015	2015-08-30			Oceano Dunes	Oceano	California	35.1092	-120.632	34/37 SCCA	sCCS	Unk		DOA	Died
1601	Pacific Wildlife Care	2015	2015-08-30			Oceano Dunes	Oceano	California	35.1092	-120.632	34/37 SCCA	sCCS	Unk		DOA	Died
1602	Pacific Wildlife Care	2015	2015-08-30			Oceano Dunes	Oceano	California	35.1092	-120.632	34/37 SCCA	sCCS	Unk		DOA	Died
1603	Pacific Wildlife Care	2015	2015-08-30			Oceano Dunes	Oceano	California	35.1092	-120.632	34/37 SCCA	sCCS	Unk	650	Emaciated	Died
1604	Pacific Wildlife Care	2015	2015-08-30			Oceano Dunes	Oceano	California	35.1092	-120.632	34/37 SCCA	sCCS	Unk		DOA	Died
1605	Pacific Wildlife Care	2015	2015-08-30			Oceano Dunes	Oceano	California	35.1092	-120.632	34/37 SCCA	sCCS	AHY	850	Unknown	Died
1606	Pacific Wildlife Care	2015	2015-08-30			Morro Bay Beach	Morro Bay	California	35.3623	-120.859	34/37 SCCA	sCCS	HY	550	Emaciated	Released
1607	Pacific Wildlife Care	2015	2015-08-30			Morro Bay Beach across from golf course, between natural history museum and Fairbank point	Morro Bay	California	35.347	-120.844	34/37 SCCA	sCCS	Unk		Unk	Died
1608	Pacific Wildlife Care	2015	2015-08-30			Pismo Beach Pier	Pismo Beach	California	35.1387	-120.644	34/37 SCCA	sCCS	Unk	610	Emaciated	Died
1609	Pacific Wildlife Care	2015	2015-08-30			Avila Beach main pier	Avila Beach	California	35.1782	-120.733	34/37 SCCA	sCCS	Unk	630	Emaciated	Died
1610	Pacific Wildlife Care	2015	2015-08-30			Oceano Dunes	Oceano	California	35.1092	-120.632	34/37 SCCA	sCCS	Unk		Unk	Died
1611	Pacific Wildlife Care	2015	2015-08-30			Cayucos Beach, near pier	Cayucos	California	35.4487	-120.906	34/37 SCCA	sCCS	Unk		Unk	Died
1612	Pacific Wildlife Care	2015	2015-08-30			Cayucos Beach, near pier	Cayucos	California	35.4487	-120.906	34/37 SCCA	sCCS	Unk		Unk	Died
1613	Pacific Wildlife Care	2015	2015-08-30			Cayucos Beach	Cayucos	California	35.4477	-120.902	34/37 SCCA	sCCS	Unk		DOA	Died
1614	Pacific Wildlife Care	2015	2015-08-30			Oceano Dunes	Oceano	California	35.1092	-120.632	34/37 SCCA	sCCS	HY		Unk	Died
1615	Pacific Wildlife Care	2015	2015-08-30			Oceano Dunes	Oceano	California	35.1092	-120.632	34/37 SCCA	sCCS	Unk		Unk	Died
1616	Pacific Wildlife Care	2015	2015-08-30			Oceano Dunes	Oceano	California	35.1092	-120.632	34/37 SCCA	sCCS	HY		Unk	Died
1617	Pacific Wildlife Care	2015	2015-08-30			Beach access road/ Sand spit Montana De Oro	Los Osos	California	35.309	-120.872	34/37 SCCA	sCCS	AHY	670	DOA	Died
1618	Pacific Wildlife Care	2015	2015-08-31			10th & beach	Cayucos	California	35.4409	-120.895	34/37 SCCA	sCCS	Unk		DOA	Died
1619	Pacific Wildlife Care	2015	2015-08-31			Tower 2 on beach	Morro Bay	California	35.3918	-120.866	34/37 SCCA	sCCS	HY	390	Emaciated	Died
1620	Pacific Wildlife Care	2015	2015-08-31			Morro Rock	Morro Bay	California	35.3671	-120.868	34/37 SCCA	sCCS	Unk		Unk	Died
1621	Pacific Wildlife Care	2015	2015-08-31			Oceano Dunes	Oceano	California	35.1092	-120.632	34/37 SCCA	sCCS	AHY	720	Emaciated	Died
1622	Pacific Wildlife Care	2015	2015-08-31			Oceano Dunes	Oceano	California	35.1092	-120.632	34/37 SCCA	sCCS	AHY	775	Unknown	Died
1623	Pacific Wildlife Care	2015	2015-08-31			Moonstone Beach	Cambria	California	35.5771	-121.113	34/37 SCCA	sCCS	AHY	780	Emaciated	Died
1624	Pacific Wildlife Care	2015	2015-08-31			San Simeon Kayak Rental	San Simeon	California	35.6428	-121.188	34/37 SCCA	sCCS	Unk		Unk	Died
1625	Pacific Wildlife Care	2015	2015-09-01			928 Pacific Blvd.	Oceano	California	35.1114	-120.633	34/37 SCCA	sCCS	AHY		Unknown	Died
1626	Pacific Wildlife Care	2015	2015-09-01			Beach	Pismo Beach	California	35.1421	-120.646	34/37 SCCA	sCCS	AHY	860	Emaciated	Died
1627	Pacific Wildlife Care	2015	2015-09-01			Morro Bay Beach by Lifeguard Station	Morro Bay	California	35.3741	-120.865	34/37 SCCA	sCCS	Unk	730	Emaciated	Died
1628	Pacific Wildlife Care	2015	2015-09-01			Morro Rock	Morro Bay	California	35.3671	-120.868	34/37 SCCA	sCCS	Unk	410	Emaciated	Died
1629	Pacific Wildlife Care	2015	2015-09-01			130 Kern Ave	Morro Bay	California	35.3543	-120.842	34/37 SCCA	sCCS	Unk	690	Emaciated	Died
1630	Pacific Wildlife Care	2015	2015-09-01			San Simeon Cove	San Simeon	California	35.6428	-121.188	34/37 SCCA	sCCS	Unk		Unk	Died
1631	Pacific Wildlife Care	2015	2015-09-01			Morro Strand Beach	Morro Bay	California	35.3918	-120.866	34/37 SCCA	sCCS	Unk		DOA	Died
1632	Pacific Wildlife Care	2015	2015-09-01			Morro Strand Beach	Morro Beach	California	35.3918	-120.866	34/37 SCCA	sCCS	AHY	670	Emaciated	Died
1633	Pacific Wildlife Care	2015	2015-09-01			Beach	Avila Beach	California	35.1782	-120.733	34/37 SCCA	sCCS	AHY	710	Emaciated	Died
1634	Pacific Wildlife Care	2015	2015-09-01			Beach	Port San Louis	California	35.1733	-120.756	34/37 SCCA	sCCS	Unk		DOA	Died
1635	Pacific Wildlife Care	2015	2015-09-01			Morro Rock South side	Morro Bay	California	35.3671	-120.868	34/37 SCCA	sCCS	AHY	900	Unk	Died
1636	Pacific Wildlife Care	2015	2015-09-01			Morro Bay Beach	Morro Bay	California	35.3623	-120.859	34/37 SCCA	sCCS	Unk		DOA	Died
1637	Pacific Wildlife Care	2015	2015-09-02			Jetty by Morro Rock	Morro Bay	California	35.3623	-120.859	34/37 SCCA	sCCS	AHY	720	Emaciated	Died
1638	Pacific Wildlife Care	2015	2015-09-02			Oceano Dunes	Oceano	California	35.1092	-120.632	34/37 SCCA	sCCS	HY	410	Emaciated	Died
1639	Pacific Wildlife Care	2015	2015-09-02			Oceano Dunes	Oceano	California	35.1092	-120.632	34/37 SCCA	sCCS	HY	430	Emaciated	Died
1640	Pacific Wildlife Care	2015	2015-09-02			on Shell Beach	Shell Beach	California	35.1531	-120.671	34/37 SCCA	sCCS	Unk		Unk	Died
1641	Pacific Wildlife Care	2015	2015-09-02			Oceano Dunes	Oceano	California	35.1092	-120.632	34/37 SCCA	sCCS	Unk	610	Unk	Died
1642	Pacific Wildlife Care	2015	2015-09-02			Oceano Dunes	Oceano	California	35.1092	-120.632	34/37 SCCA	sCCS	Unk		Unk	Died
1643	Pacific Wildlife Care	2015	2015-09-02			Oceano Dunes	Oceano	California	35.1092	-120.632	34/37 SCCA	sCCS	Unk		Unk	Died
1644	Pacific Wildlife Care	2015	2015-09-02			Oceano Dunes	Oceano	California	35.1092	-120.632	34/37 SCCA	sCCS	Unk		DOA	Died
1645	Pacific Wildlife Care	2015	2015-09-02			Oceano Dunes	Oceano	California	35.1092	-120.632	34/37 SCCA	sCCS	Unk		DOA	Died
1646	Pacific Wildlife Care	2015	2015-09-02			Oceano Dunes	Oceano	California	35.1092	-120.632	34/37 SCCA	sCCS	Unk		DOA	Died
1647	Pacific Wildlife Care	2015	2015-09-02			Moonstone Beach	Cambria	California	35.5771	-121.113	34/37 SCCA	sCCS	AHY	820	Grounded	Died
1648	Pacific Wildlife Care	2015	2015-09-02			Avila Beach on the beach	Avila Beach	California	35.1782	-120.733	34/37 SCCA	sCCS	HY	460	Emaciated	Died
1649	Pacific Wildlife Care	2015	2015-09-02			Oceano Dunes	Oceano	California	35.1092	-120.632	34/37 SCCA	sCCS	Unk		Unk	Died
1650	Pacific Wildlife Care	2015	2015-09-02			Oceano Dunes	Oceano	California	35.1092	-120.632	34/37 SCCA	sCCS	HY	410	Emaciated	Died
1651	Pacific Wildlife Care	2015	2015-09-02			Oceano Dunes	Oceano	California	35.1092	-120.632	34/37 SCCA	sCCS	Unk		Unk	Died
1652	Pacific Wildlife Care	2015	2015-09-02			Morro Strand Beach	Morro Bay	California	35.3918	-120.866	34/37 SCCA	sCCS	HY	450	Emaciated	Died
1653	Pacific Wildlife Care	2015	2015-09-02			928 Pacific Blvd.	Oceano	California	35.1114	-120.633	34/37 SCCA	sCCS	AHY	640	Emaciated	Died
1654	Pacific Wildlife Care	2015	2015-09-02			928 Pacific Blvd.	Oceano	California	35.1114	-120.633	34/37 SCCA	sCCS	Unk		Emaciated	Died
1655	Pacific Wildlife Care	2015	2015-09-02			928 Pacific Blvd.	Oceano	California	35.1114	-120.633	34/37 SCCA	sCCS	HY		Emaciated	Died
1656	Pacific Wildlife Care	2015	2015-09-02			928 Pacific Blvd.	Oceano	California	35.1114	-120.633	34/37 SCCA	sCCS	HY		Emaciated	Died
1657	Pacific Wildlife Care	2015	2015-09-02			928 Pacific Blvd.	Oceano	California	35.1114	-120.633	34/37 SCCA	sCCS	Unk		DOA	Died
1658	Pacific Wildlife Care	2015	2015-09-02			928 Pacific Blvd.	Oceano	California	35.1114	-120.633	34/37 SCCA	sCCS	Unk		DOA	Died
1659	Pacific Wildlife Care	2015	2015-09-03			End of road by break water	Morro Bay	California	35.3671	-120.869	34/37 SCCA	sCCS	HY	360	Emaciated	Died
1660	Pacific Wildlife Care	2015	2015-09-03			Oceano Dunes	Oceano	California	35.1092	-120.632	34/37 SCCA	sCCS	AHY	770	Emaciated	Released
1661	Pacific Wildlife Care	2015	2015-09-03			Morro Strand Beach	Morro Bay	California	35.3918	-120.866	34/37 SCCA	sCCS	Unk		Unk	Died
1662	Pacific Wildlife Care	2015	2015-09-03			Beach south of Morro Rock	Morro Bay	California	35.3671	-120.868	34/37 SCCA	sCCS	AHY	670	Emaciated	Died
1663	Pacific Wildlife Care	2015	2015-09-03			Morro Bay beach by inlet	Morro Bay	California	35.3669	-120.862	34/37 SCCA	sCCS	AHY	665	Emaciated	Died
1664	Pacific Wildlife Care	2015	2015-09-03			Vandenberg AFB	San Luis Obispo	California	34.7382	-120.62	34/37 SCCA	sCCS	HY	425	Emaciated	Died
1665	Pacific Wildlife Care	2015	2015-09-03			Oceano Dunes	Oceano	California	35.1092	-120.632	34/37 SCCA	sCCS	AHY	660	Emaciated	Died
1666	Pacific Wildlife Care	2015	2015-09-03			Morro Rock Beach	Morro Bay	California	35.3712	-120.866	34/37 SCCA	sCCS	HY	475	Emaciated	Died
1667	Pacific Wildlife Care	2015	2015-09-03			Morro Rock Beach	Morro Bay	California	35.3712	-120.866	34/37 SCCA	sCCS	Unk		DOA	Died
1668	Pacific Wildlife Care	2015	2015-09-03			Beach in San Simeon	San Simeon	California	35.6428	-121.188	34/37 SCCA	sCCS	AHY	780	Emaciated	Died
1669	Pacific Wildlife Care	2015	2015-09-04			Spooner's Cove	Morro Bay	California	35.2742	-120.888	34/37 SCCA	sCCS	AHY	695	Emaciated	Died
1670	Pacific Wildlife Care	2015	2015-09-04			2940 Dogwood	Morro Bay	California	35.3949	-120.858	34/37 SCCA	sCCS	HY	440	Emaciated	Released
1671	Pacific Wildlife Care	2015	2015-09-04			Oceano Dunes	Oceano	California	35.1092	-120.632	34/37 SCCA	sCCS	HY	335	Emaciated	Died
1672	Pacific Wildlife Care	2015	2015-09-04			928 Pacific Blvd.	Oceano	California	35.1114	-120.633	34/37 SCCA	sCCS	HY	360	Emaciated	Died
1673	Pacific Wildlife Care	2015	2015-09-04			928 Pacific Blvd.	Oceano	California	35.1114	-120.633	34/37 SCCA	sCCS	AHY	650	Emaciated	Died
1674	Pacific Wildlife Care	2015	2015-09-04			928 Pacific Blvd.	Oceano	California	35.1114	-120.633	34/37 SCCA	sCCS	HY	445	Emaciated	Died
1675	Pacific Wildlife Care	2015	2015-09-04			928 Pacific Blvd.	Oceano	California	35.1114	-120.633	34/37 SCCA	sCCS	Unk		DOA	Died
1676	Pacific Wildlife Care	2015	2015-09-04			by Morro rock on Bay side of shore	Morro Bay	California	35.3671	-120.868	34/37 SCCA	sCCS	AHY	740	Emaciated	Died
1677	Pacific Wildlife Care	2015	2015-09-04			South Getty	Morro Bay	California	35.3602	-120.862	34/37 SCCA	sCCS	HY	345	Emaciated	Died
1678	Pacific Wildlife Care	2015	2015-09-04			Ocean side of Morro Rock	Morro Bay	California	35.3738	-120.865	34/37 SCCA	sCCS	HY	500	Emaciated	Died
1679	Pacific Wildlife Care	2015	2015-09-04			FogCatcher Inn 6400 Moonstone Drive	Cambria	California	35.5762	-121.113	34/37 SCCA	sCCS	AHY	760	Emaciated	Died
1680	Pacific Wildlife Care	2015	2015-09-04			3313 Ramsey	Cambria	California	35.5575	-121.091	34/37 SCCA	sCCS	AHY	705	Emaciated	Died
1681	Pacific Wildlife Care	2015	2015-09-04			3313 Ramsey	Cambria	California	35.5575	-121.091	34/37 SCCA	sCCS	AHY	925	Unknown	Died
1682	Pacific Wildlife Care	2015	2015-09-04			928 Pacific Blvd.	Oceano	California	35.1114	-120.633	34/37 SCCA	sCCS	HY	540	Emaciated	Released
1683	Pacific Wildlife Care	2015	2015-09-05			24th St Beach	Cayucos	California	35.4349	-120.888	34/37 SCCA	sCCS	AHY	625	Emaciated	Died
1684	Pacific Wildlife Care	2015	2015-09-05			Torro Creek,	Morro Bay	California	35.4129	-120.874	34/37 SCCA	sCCS	Unk		Unk	Died
1685	Pacific Wildlife Care	2015	2015-09-05			Avila Beach	Avila Beach	California	35.1782	-120.733	34/37 SCCA	sCCS	AHY	720	Emaciated	Died
1686	Pacific Wildlife Care	2015	2015-09-05			Oceano dunes	Oceano	California	35.1092	-120.632	34/37 SCCA	sCCS	Unk		DOA	Died
1687	Pacific Wildlife Care	2015	2015-09-05			Oceano dunes	Oceano	California	35.1092	-120.632	34/37 SCCA	sCCS	HY	450	Emaciated	Died
1688	Pacific Wildlife Care	2015	2015-09-05			Oceano dunes	Oceano	California	35.1092	-120.632	34/37 SCCA	sCCS	HY	420	DOA	Died
1689	Pacific Wildlife Care	2015	2015-09-05			Oceano dunes	Oceano	California	35.1092	-120.632	34/37 SCCA	sCCS	HY	470	Emaciated	Died
1690	Pacific Wildlife Care	2015	2015-09-05			Oceano dunes	Oceano	California	35.1092	-120.632	34/37 SCCA	sCCS	Unk		DOA	Died
1691	Pacific Wildlife Care	2015	2015-09-05			Surfer's beach	Montana de Oro	California	35.3018	-120.876	34/37 SCCA	sCCS	Unk		Unk	Died
1692	Pacific Wildlife Care	2015	2015-09-05			Atascadero Beach, end of beach campground	Atascadero	California	35.3778	-120.864	34/37 SCCA	sCCS	AHY	820	Emaciated	Died
1693	Pacific Wildlife Care	2015	2015-09-05			Morro Bay Beach	Morro Bay	California	35.3623	-120.859	34/37 SCCA	sCCS	AHY	680	Emaciated	Died
1694	Pacific Wildlife Care	2015	2015-09-05			Morro Bay Beach	Morro Bay	California	35.3623	-120.859	34/37 SCCA	sCCS	AHY	630	Emaciated	Died
1695	Pacific Wildlife Care	2015	2015-09-05			Oceano Dunes	Oceano	California	35.1092	-120.632	34/37 SCCA	sCCS	HY		Emaciated	Died
1696	Pacific Wildlife Care	2015	2015-09-05			Oceano Dunes	Oceano	California	35.1092	-120.632	34/37 SCCA	sCCS	AHY	605	Emaciated	Died
1697	Pacific Wildlife Care	2015	2015-09-05			Montana De Oro	Los Osos	California	35.3011	-120.877	34/37 SCCA	sCCS	HY	460	DOA	Died
1698	Pacific Wildlife Care	2015	2015-09-05			Morro Rock	Morro Bay	California	35.3671	-120.868	34/37 SCCA	sCCS	AHY	600	Emaciated	Died
1699	Pacific Wildlife Care	2015	2015-09-05			Montana De Oro	Los Osos	California	35.3011	-120.877	34/37 SCCA	sCCS	HY	635	Emaciated	Died
1700	Pacific Wildlife Care	2015	2015-09-05			Cayucos Pier	Cayucos	California	35.4487	-120.906	34/37 SCCA	sCCS	AHY	640	Emaciated	Died
1701	Pacific Wildlife Care	2015	2015-09-05			Moonstone Beach	Cambria	California	35.5771	-121.113	34/37 SCCA	sCCS	AHY	760	Emaciated	Died
1702	Pacific Wildlife Care	2015	2015-09-05			Montana de Oro, Sandspit beach access road	Los Osos	California	35.309	-120.872	34/37 SCCA	sCCS	AHY	785	Emaciated	Died
1703	Pacific Wildlife Care	2015	2015-09-06			South Rock Beach	Morro Bay	California	35.3626	-120.861	34/37 SCCA	sCCS	Unk	600	Unknown	Died
1704	Pacific Wildlife Care	2015	2015-09-06			Cliffs Resort	Shell Beach	California	35.165	-120.692	34/37 SCCA	sCCS	HY	620	Emaciated	Died
1705	Pacific Wildlife Care	2015	2015-09-06			Moonstone Beach	Cambria	California	35.5771	-121.113	34/37 SCCA	sCCS	HY	700	Emaciated	Died
1706	Pacific Wildlife Care	2015	2015-09-06			Cambria, South of Moonstone	Cambria	California	35.565	-121.109	34/37 SCCA	sCCS	Unk		Unk	Died
1707	Pacific Wildlife Care	2015	2015-09-06			Avila dog beach	Avila Beach	California	35.1782	-120.733	34/37 SCCA	sCCS	Unk	410	Unknown	Released
1708	Pacific Wildlife Care	2015	2015-09-06			Studio Drive beach	Cayucos	California	35.4348	-120.888	34/37 SCCA	sCCS	AHY	875	Unknown	Died
1709	Pacific Wildlife Care	2015	2015-09-06			Sandspit beach, Montana de Oro	Morro Bay	California	35.3007	-120.877	34/37 SCCA	sCCS	Unk	740	Emaciated	Died
1710	Pacific Wildlife Care	2015	2015-09-07			Beach in Cayucos, 24th streeet	Cayucos	California	35.4349	-120.888	34/37 SCCA	sCCS	Unk	645	Emaciated	Died
1711	Pacific Wildlife Care	2015	2015-09-07			Cambria Beach	Cambria	California	35.5509	-121.105	34/37 SCCA	sCCS	Unk	790	Unknown	Died
1712	Pacific Wildlife Care	2015	2015-09-07			Oceano Dunes	Oceano	California	35.1092	-120.632	34/37 SCCA	sCCS	HY	315	Emaciated	Died
1713	Pacific Wildlife Care	2015	2015-09-07			Oceano Dunes	Oceano	California	35.1092	-120.632	34/37 SCCA	sCCS	AHY	670	Emaciated	Died
1714	Pacific Wildlife Care	2015	2015-09-07			Oceano Dunes	Oceano	California	35.1092	-120.632	34/37 SCCA	sCCS	HY	330	Emaciated	Died
1715	Pacific Wildlife Care	2015	2015-09-07			Oceano Dunes	Oceano	California	35.1092	-120.632	34/37 SCCA	sCCS	AHY	645	Emaciated	Died
1716	Pacific Wildlife Care	2015	2015-09-07			Oceano Dunes	Oceano	California	35.1092	-120.632	34/37 SCCA	sCCS	Unk		Unk	Died
1717	Pacific Wildlife Care	2015	2015-09-07			Moonstone Beach	Cambria	California	35.5771	-121.113	34/37 SCCA	sCCS	Unk		DOA	Died
1718	Pacific Wildlife Care	2015	2015-09-07			Morro Bay Beach	Morro Bay	California	35.3623	-120.859	34/37 SCCA	sCCS	AHY		Emaciated	Died
1719	Pacific Wildlife Care	2015	2015-09-07			Morro Strand Beach	Morro Bay	California	35.3918	-120.866	34/37 SCCA	sCCS	Unk		DOA	Died
1720	Pacific Wildlife Care	2015	2015-09-07			Oceano Dunes	Oceano	California	35.1092	-120.632	34/37 SCCA	sCCS	Unk		DOA	Died
1721	Pacific Wildlife Care	2015	2015-09-07			Oceano Dunes	Oceano	California	35.1092	-120.632	34/37 SCCA	sCCS	Unk		DOA	Died
1722	Pacific Wildlife Care	2015	2015-09-07			Port San Luis Harbor	Avila Beach	California	35.1736	-120.756	34/37 SCCA	sCCS	HY	380	Emaciated	Died
1723	Pacific Wildlife Care	2015	2015-09-07			Port San Luis Harbor	Avila Beach	California	35.1736	-120.756	34/37 SCCA	sCCS	HY	350	Emaciated	Died
1724	Pacific Wildlife Care	2015	2015-09-08			Coleman Beach	Morro Bay	California	35.3708	-120.864	34/37 SCCA	sCCS	AHY	670	Emaciated	Died
1725	Pacific Wildlife Care	2015	2015-09-08			928 Pacific Blvd.	Oceano	California	35.1114	-120.633	34/37 SCCA	sCCS	HY	520	Emaciated	Died
1726	Pacific Wildlife Care	2015	2015-09-08			928 Pacific Blvd.	Oceano	California	35.1114	-120.633	34/37 SCCA	sCCS	HY	400	Emaciated	Died
1727	Pacific Wildlife Care	2015	2015-09-08			North of San Simeon Pier on the beach	San Simeon	California	35.6428	-121.188	34/37 SCCA	sCCS	Unk	660	Emaciated	Died
1728	Pacific Wildlife Care	2015	2015-09-08			Cayucos Beach	Cayucos	California	35.4477	-120.902	34/37 SCCA	sCCS	AHY	650	Emaciated	Died
1729	Pacific Wildlife Care	2015	2015-09-09			Dog Beach	Morro Bay	California	35.4308	-120.885	34/37 SCCA	sCCS	HY	455	Emaciated	Died
1730	Pacific Wildlife Care	2015	2015-09-09			Morro Rock	Morro Bay	California	35.3671	-120.868	34/37 SCCA	sCCS	AHY	590	Emaciated	Died
1731	Pacific Wildlife Care	2015	2015-09-09			Cloisters	Morro Bay	California	35.3927	-120.866	34/37 SCCA	sCCS	Unk		Unk	Died
1732	Pacific Wildlife Care	2015	2015-09-09			Oceano Dunes	Oceano	California	35.1092	-120.632	34/37 SCCA	sCCS	HY	400	Emaciated	Died
1733	Pacific Wildlife Care	2015	2015-09-09			By pier	Pismo Beach	California	35.1387	-120.644	34/37 SCCA	sCCS	Unk		DOA	Died
1734	Pacific Wildlife Care	2015	2015-09-09			Moonstone Beach	Cambria	California	35.5771	-121.113	34/37 SCCA	sCCS	AHY	595	Emaciated	Died
1735	Pacific Wildlife Care	2015	2015-09-09			Moonstone Beach	Cambria	California	35.5771	-121.113	34/37 SCCA	sCCS	AHY	735	Emaciated	Died
1736	Pacific Wildlife Care	2015	2015-09-09			928 Pacific Blvd.	Oceano	California	35.1114	-120.633	34/37 SCCA	sCCS	HY	490	Emaciated	Died
1737	Pacific Wildlife Care	2015	2015-09-09			Morro Bay beach	Morro Bay	California	35.3623	-120.859	34/37 SCCA	sCCS	AHY	655	Emaciated	Died
1738	Pacific Wildlife Care	2015	2015-09-10			Beach	Cayucos	California	35.4477	-120.902	34/37 SCCA	sCCS	AHY	690	Emaciated	Died
1739	Pacific Wildlife Care	2015	2015-09-10			Morro Rock	Morro Rock	California	35.3671	-120.868	34/37 SCCA	sCCS	AHY	780	Emaciated	Died
1740	Pacific Wildlife Care	2015	2015-09-10			Morro Beach, near Cloisters	Morro Bay	California	35.3927	-120.866	34/37 SCCA	sCCS	HY	460	Emaciated	Died
1741	Pacific Wildlife Care	2015	2015-09-10			Pismo Beach	Pismo Beach	California	35.1421	-120.646	34/37 SCCA	sCCS	HY	460	Emaciated	Died
1742	Pacific Wildlife Care	2015	2015-09-10			Estero Bay	Cayucos	California	35.4502	-120.951	34/37 SCCA	sCCS	HY	450	Emaciated	Died
1743	Pacific Wildlife Care	2015	2015-09-10			Cayucos by Dog Park	Cayucos	California	35.4477	-120.902	34/37 SCCA	sCCS	AHY	745	Emaciated	Died
1744	Pacific Wildlife Care	2015	2015-09-10			South of Cayucos Pier	Cayucos	California	35.4487	-120.906	34/37 SCCA	sCCS	AHY	650	Emaciated	Died
1745	Pacific Wildlife Care	2015	2015-09-10			928 Pacific Blvd.	Oceano	California	35.1114	-120.633	34/37 SCCA	sCCS	AHY	705	Emaciated	Died
1746	Pacific Wildlife Care	2015	2015-09-10			Estero Bluffs Beach	Cayucos	California	35.4502	-120.951	34/37 SCCA	sCCS	AHY	695	Emaciated	Died
1747	Pacific Wildlife Care	2015	2015-09-10			Pismo Beach seashore	Pismo Beach	California	35.1421	-120.646	34/37 SCCA	sCCS	HY	385	Emaciated	Died
1748	Pacific Wildlife Care	2015	2015-09-11			Studio Drive beach	Cayucos	California	35.4266	-120.882	34/37 SCCA	sCCS	AHY		Unk	Died
1749	Pacific Wildlife Care	2015	2015-09-11			Morro Strand Beach	Morro Bay	California	35.3918	-120.866	34/37 SCCA	sCCS	AHY	655	Emaciated	Died
1750	Pacific Wildlife Care	2015	2015-09-11			Cambria Beach	Cambria	California	35.5509	-121.105	34/37 SCCA	sCCS	AHY	665	Emaciated	Died
1751	Pacific Wildlife Care	2015	2015-09-11			Oceano Dunes	Oceano	California	35.1092	-120.632	34/37 SCCA	sCCS	HY		Emaciated	Died
1752	Pacific Wildlife Care	2015	2015-09-11			928 Pacific Blvd.	Oceano	California	35.1114	-120.633	34/37 SCCA	sCCS	AHY	650	Emaciated	Died
1753	Pacific Wildlife Care	2015	2015-09-11			928 Pacific Blvd.	Oceano	California	35.1114	-120.633	34/37 SCCA	sCCS	AHY	575	Emaciated	Died
1754	Pacific Wildlife Care	2015	2015-09-11			928 Pacific Blvd.	Oceano	California	35.1114	-120.633	34/37 SCCA	sCCS	AHY	655	Emaciated	Died
1755	Pacific Wildlife Care	2015	2015-09-11			Beach @ Montana de Oro	Los Osos	California	35.3011	-120.877	34/37 SCCA	sCCS	HY	450	DOA	Died
1756	Pacific Wildlife Care	2015	2015-09-11			Atascadero Beach	Morro Bay	California	35.3778	-120.864	34/37 SCCA	sCCS	AHY	695	Emaciated	Died
1757	Pacific Wildlife Care	2015	2015-09-11			Pismo Beach	Pismo Beach	California	35.1421	-120.646	34/37 SCCA	sCCS	Unk		DOA	Died
1758	Pacific Wildlife Care	2015	2015-09-12			928 Pacific Blvd.	Oceano	California	35.1114	-120.633	34/37 SCCA	sCCS	HY	400	Emaciated	Died
1759	Pacific Wildlife Care	2015	2015-09-12			928 Pacific Blvd.	Oceano	California	35.1114	-120.633	34/37 SCCA	sCCS	AHY	755	Emaciated	Died
1760	Pacific Wildlife Care	2015	2015-09-12			928 Pacific Blvd.	Oceano	California	35.1114	-120.633	34/37 SCCA	sCCS	AHY	650	Emaciated	Died
1761	Pacific Wildlife Care	2015	2015-09-12			Pismo Beach	Pismo Beach	California	35.1421	-120.646	34/37 SCCA	sCCS	HY		Emaciated	Died
1762	Pacific Wildlife Care	2015	2015-09-12			Oceano Beach	Oceano	California	35.0984	-120.63	34/37 SCCA	sCCS	HY	395	Emaciated	Died
1763	Pacific Wildlife Care	2015	2015-09-12			Oceano Beach	Oceano	California	35.0984	-120.63	34/37 SCCA	sCCS	HY	375	Emaciated	Died
1764	Pacific Wildlife Care	2015	2015-09-12			Oceano Beach	Oceano	California	35.0984	-120.63	34/37 SCCA	sCCS	HY	475	Emaciated	Died
1765	Pacific Wildlife Care	2015	2015-09-13			Dog Beach	Morro Bay	California	35.4308	-120.885	34/37 SCCA	sCCS	AHY	620	Emaciated	Died
1766	Pacific Wildlife Care	2015	2015-09-13			Oceano dunes	Oceano	California	35.1092	-120.632	34/37 SCCA	sCCS	Unk	730	Emaciated	Died
1767	Pacific Wildlife Care	2015	2015-09-13			Moonstone Beach	Cambria	California	35.5771	-121.113	34/37 SCCA	sCCS	Unk		Unk	Died
1768	Pacific Wildlife Care	2015	2015-09-13			Oceano Dunes	Oceano	California	35.1092	-120.632	34/37 SCCA	sCCS	HY	470	Emaciated	Died
1769	Pacific Wildlife Care	2015	2015-09-13			Oceano Dunes	Oceano	California	35.1092	-120.632	34/37 SCCA	sCCS	Unk		DOA	Died
1770	Pacific Wildlife Care	2015	2015-09-14			Moonstone Beach	Cambria	California	35.5771	-121.113	34/37 SCCA	sCCS	AHY	785	Emaciated	Died
1771	Pacific Wildlife Care	2015	2015-09-14			Moonstone Beach	Cambria	California	35.5771	-121.113	34/37 SCCA	sCCS	Unk		DOA	Died
1772	Pacific Wildlife Care	2015	2015-09-14			Moonstone Beach	Cambria	California	35.5771	-121.113	34/37 SCCA	sCCS	Unk		DOA	Died
1773	Pacific Wildlife Care	2015	2015-09-14			Oceano Dunes	Oceano	California	35.1092	-120.632	34/37 SCCA	sCCS	Unk		DOA	Died
1774	Pacific Wildlife Care	2015	2015-09-14			Oceano Dunes	Oceano	California	35.1092	-120.632	34/37 SCCA	sCCS	HY	430	Emaciated	Died
1775	Pacific Wildlife Care	2015	2015-09-14			928 Pacific Blvd.	Oceano	California	35.1114	-120.633	34/37 SCCA	sCCS	HY	450	Emaciated	Died
1776	Pacific Wildlife Care	2015	2015-09-14			928 Pacific Blvd.	Oceano	California	35.1114	-120.633	34/37 SCCA	sCCS	AHY	575	Emaciated	Died
1777	Pacific Wildlife Care	2015	2015-09-15			928 Pacific Blvd.	Oceano	California	35.1114	-120.633	34/37 SCCA	sCCS	HY	560	Emaciated	Died
1778	Pacific Wildlife Care	2015	2015-09-15			928 Pacific Blvd.	Oceano	California	35.1114	-120.633	34/37 SCCA	sCCS	AHY	775	Emaciated	Died
1779	Pacific Wildlife Care	2015	2015-09-15			Moonstone Beach	Cambria	California	35.5771	-121.113	34/37 SCCA	sCCS	Unk	670	Unk	Died
1780	Pacific Wildlife Care	2015	2015-09-15			Pismo Beach Pier	Pismo Beach	California	35.1387	-120.644	34/37 SCCA	sCCS	Unk	705	Unk	Died
1781	Pacific Wildlife Care	2015	2015-09-16			Oceano Dunes	Oceano	California	35.1092	-120.632	34/37 SCCA	sCCS	AHY	575	Emaciated	Died
1782	Pacific Wildlife Care	2015	2015-09-16			Oceano Dunes	Oceano	California	35.1092	-120.632	34/37 SCCA	sCCS	HY	530	Emaciated	Died
1783	Pacific Wildlife Care	2015	2015-09-16			Oceano Dunes	Oceano	California	35.1092	-120.632	34/37 SCCA	sCCS	HY	480	Emaciated	Died
1784	Pacific Wildlife Care	2015	2015-09-16			Oceano Dunes	Oceano	California	35.1092	-120.632	34/37 SCCA	sCCS	AHY	755	Emaciated	Died
1785	Pacific Wildlife Care	2015	2015-09-16			Oceano Dunes	Oceano	California	35.1092	-120.632	34/37 SCCA	sCCS	AHY	725	Emaciated	Died
1786	Pacific Wildlife Care	2015	2015-09-16			Oceano Dunes	Oceano	California	35.1092	-120.632	34/37 SCCA	sCCS	HY	425	Emaciated	Died
1787	Pacific Wildlife Care	2015	2015-09-16			Oceano Dunes	Oceano	California	35.1092	-120.632	34/37 SCCA	sCCS	HY	400	Emaciated	Died
1788	Pacific Wildlife Care	2015	2015-09-16			Oceano Dunes	Oceano	California	35.1092	-120.632	34/37 SCCA	sCCS	AHY	580	Emaciated	Died
1789	Pacific Wildlife Care	2015	2015-09-16			Moonstone Beach	Cambria	California	35.5771	-121.113	34/37 SCCA	sCCS	AHY	735	Emaciated	Died
1790	Pacific Wildlife Care	2015	2015-09-17			Oceano Dunes	Oceano	California	35.1092	-120.632	34/37 SCCA	sCCS	Unk		DOA	Died
1791	Pacific Wildlife Care	2015	2015-09-17			Oceano Dunes	Oceano	California	35.1092	-120.632	34/37 SCCA	sCCS	Unk		DOA	Died
1792	Pacific Wildlife Care	2015	2015-09-17			Oceano Dunes	Oceano	California	35.1092	-120.632	34/37 SCCA	sCCS	AHY	585	Emaciated	Died
1793	Pacific Wildlife Care	2015	2015-09-17			Oceano Dunes	Oceano	California	35.1092	-120.632	34/37 SCCA	sCCS	AHY	635	Emaciated	Died
1794	Pacific Wildlife Care	2015	2015-09-17			Oceano Dunes	Oceano	California	35.1092	-120.632	34/37 SCCA	sCCS	HY		Emaciated	Died
1795	Pacific Wildlife Care	2015	2015-09-17			Oceano Dunes	Oceano	California	35.1092	-120.632	34/37 SCCA	sCCS	Unk		DOA	Died
1796	Pacific Wildlife Care	2015	2015-09-18			Pismo Beach	Pismo	California	35.1421	-120.646	34/37 SCCA	sCCS	HY	460	Emaciated	Died
1797	Pacific Wildlife Care	2015	2015-09-18			928 Pacific Blvd.	Oceano	California	35.1114	-120.633	34/37 SCCA	sCCS	HY	590	Emaciated	Died
1798	Pacific Wildlife Care	2015	2015-09-18			928 Pacific Blvd.	Oceano	California	35.1114	-120.633	34/37 SCCA	sCCS	AHY	590	Emaciated	Died
1799	Pacific Wildlife Care	2015	2015-09-18			928 Pacific Blvd.	Oceano	California	35.1114	-120.633	34/37 SCCA	sCCS	AHY	720	Emaciated	Died
1800	Pacific Wildlife Care	2015	2015-09-18			south side of south jetty, MB Harbor	Morro Bay	California	35.3602	-120.862	34/37 SCCA	sCCS	AHY	660	Emaciated	Died
1801	Pacific Wildlife Care	2015	2015-09-18			North of Cayucos Pier	Cayucos	California	35.4489	-120.907	34/37 SCCA	sCCS	AHY	610	Emaciated	Died
1802	Pacific Wildlife Care	2015	2015-09-19			Oceano Dunes	Oceano	California	35.1092	-120.632	34/37 SCCA	sCCS	HY	410	Emaciated	Died
1803	Pacific Wildlife Care	2015	2015-09-19			Oceano Dunes	Oceano	California	35.1092	-120.632	34/37 SCCA	sCCS	AHY	640	Emaciated	Died
1804	Pacific Wildlife Care	2015	2015-09-19			North of Cayucos, Estero Bluffs area	Cayucos	California	35.4502	-120.951	34/37 SCCA	sCCS	HY	490	Emaciated	Died
1805	Pacific Wildlife Care	2015	2015-09-19			Cayucos beach at 24st	Cayucos	California	35.4349	-120.888	34/37 SCCA	sCCS	Unk	670	Emaciated	Died
1806	Pacific Wildlife Care	2015	2015-09-19			Shell Beach-Eldwyn Park	Shell Beach	California	35.158	-120.679	34/37 SCCA	sCCS	Unk	690	Emaciated	Died
1807	Pacific Wildlife Care	2015	2015-09-19			Shell Beach-Eldwyn Park	Shell Beach	California	35.158	-120.679	34/37 SCCA	sCCS	Unk	780	Emaciated	Died
1808	Pacific Wildlife Care	2015	2015-09-19			San Simeon Pier	San Simeon	California	35.6428	-121.188	34/37 SCCA	sCCS	Unk	490	Unk	Died
1809	Pacific Wildlife Care	2015	2015-09-20			Oceano Dunes	Oceano	California	35.1092	-120.632	34/37 SCCA	sCCS	HY	440	Unk	Died
1810	Pacific Wildlife Care	2015	2015-09-20			Oceano Dunes	Oceano	California	35.1092	-120.632	34/37 SCCA	sCCS	HY	540	Unk	Died
1811	Pacific Wildlife Care	2015	2015-09-20			Pirates Cove	Avila Beach	California	35.176	-120.716	34/37 SCCA	sCCS	AHY	740	Emaciated	Died
1812	Pacific Wildlife Care	2015	2015-09-21			Pismo Beach	Pismo Beach	California	35.1421	-120.646	34/37 SCCA	sCCS	Unk	740	Emaciated	Died
1813	Pacific Wildlife Care	2015	2015-09-21			Baby beac h behind rock	Morro Bay	California	35.3671	-120.868	34/37 SCCA	sCCS	AHY	690	Emaciated	Died
1814	Pacific Wildlife Care	2015	2015-09-21			Cayucos Pier, north side	Cayucos	California	35.4489	-120.907	34/37 SCCA	sCCS	AHY	690	Emaciated	Died
1815	Pacific Wildlife Care	2015	2015-09-21			Morro Rock	Morro Bay	California	35.3671	-120.868	34/37 SCCA	sCCS	AHY	730	Unknown	Died
1816	Pacific Wildlife Care	2015	2015-09-21			Morro Rock	Morro Bay	California	35.3671	-120.868	34/37 SCCA	sCCS	AHY	670	Emaciated	Died
1817	Pacific Wildlife Care	2015	2015-09-21			On beach north of Cayucos Pier	Cayucos	California	35.4489	-120.907	34/37 SCCA	sCCS	AHY	675	Emaciated	Died
1818	Pacific Wildlife Care	2015	2015-09-22			928 Pacific Blvd.	Oceano	California	35.1114	-120.633	34/37 SCCA	sCCS	HY	480	Emaciated	Died
1819	Pacific Wildlife Care	2015	2015-09-22			Avila Beach South End	Avila Beach	California	35.1771	-120.729	34/37 SCCA	sCCS	Unk		Unk	Died
1820	Pacific Wildlife Care	2015	2015-09-22			Cayucos Beach	Cayucos	California	35.4477	-120.902	34/37 SCCA	sCCS	Unk	655	Unk	Died
1821	Pacific Wildlife Care	2015	2015-09-22			Silver Shore Beach	Shell Beach	California	35.1677	-120.695	34/37 SCCA	sCCS	AHY	675	Emaciated	Died
1822	Pacific Wildlife Care	2015	2015-09-22			Torro St. Beach	Morro Bay	California	35.4129	-120.874	34/37 SCCA	sCCS	Unk	650	Unk	Died
1823	Pacific Wildlife Care	2015	2015-09-22			Avila Beach on the beach	Avila Beach	California	35.1782	-120.733	34/37 SCCA	sCCS	Unk	590	Emaciated	Died
1824	Pacific Wildlife Care	2015	2015-09-23			Pismo Beach	Pismo Beach	California	35.1421	-120.646	34/37 SCCA	sCCS	Unk		Unk	Died
1825	Pacific Wildlife Care	2015	2015-09-23			Pirates Cove	Avila Beach	California	35.176	-120.716	34/37 SCCA	sCCS	AHY	530	Emaciated	Died
1826	Pacific Wildlife Care	2015	2015-09-23			Oceano Dunes	Oceano	California	35.1092	-120.632	34/37 SCCA	sCCS	AHY	650	Emaciated	Died
1827	Pacific Wildlife Care	2015	2015-09-23			Oceano Dunes	Oceano	California	35.1092	-120.632	34/37 SCCA	sCCS	AHY		Emaciated	Died
1828	Pacific Wildlife Care	2015	2015-09-23			Oceano Dunes	Oceano	California	35.1092	-120.632	34/37 SCCA	sCCS	HY	340	Emaciated	Died
1829	Pacific Wildlife Care	2015	2015-09-23			Oceano Dunes	Oceano	California	35.1092	-120.632	34/37 SCCA	sCCS	AHY	595	Emaciated	Died
1830	Pacific Wildlife Care	2015	2015-09-23			Oceano Dunes	Oceano	California	35.1092	-120.632	34/37 SCCA	sCCS	HY		Unk	Died
1831	Pacific Wildlife Care	2015	2015-09-23			Oceano Dunes	Oceano	California	35.1092	-120.632	34/37 SCCA	sCCS	HY	450	Emaciated	Died
1832	Pacific Wildlife Care	2015	2015-09-23			Oceano Dunes	Oceano	California	35.1092	-120.632	34/37 SCCA	sCCS	Unk		DOA	Died
1833	Pacific Wildlife Care	2015	2015-09-23			Port San Luis Dog Beach	Avila Beach	California	35.1736	-120.756	34/37 SCCA	sCCS	AHY	650	Emaciated	Died
1834	Pacific Wildlife Care	2015	2015-09-23			928 Pacific Blvd.	Oceano	California	35.1114	-120.633	34/37 SCCA	sCCS	AHY	620	Emaciated	Died
1835	Pacific Wildlife Care	2015	2015-09-23			Pismo Beach Pier	Pismo Beach	California	35.1387	-120.644	34/37 SCCA	sCCS	HY	475	Emaciated	Died
1836	Pacific Wildlife Care	2015	2015-09-24			Oceano Dunes	Oceano	California	35.1092	-120.632	34/37 SCCA	sCCS	HY	440	Emaciated	Died
1837	Pacific Wildlife Care	2015	2015-09-24			Port San Luis Harbor	Avila Beach	California	35.1736	-120.756	34/37 SCCA	sCCS	AHY	645	Emaciated	Died
1838	Pacific Wildlife Care	2015	2015-09-25			Studio Drive beach	Cayucos	California	35.4266	-120.882	34/37 SCCA	sCCS	AHY	780	Emaciated	Died
1839	Pacific Wildlife Care	2015	2015-09-25			Morro Strand Beach near Azure St.	Morro Bay	California	35.3919	-120.866	34/37 SCCA	sCCS	HY	475	Emaciated	Died
1840	Pacific Wildlife Care	2015	2015-09-25			behind Morro Rock	Morro Bay	California	35.3671	-120.868	34/37 SCCA	sCCS	AHY	735	Emaciated	Died
1841	Pacific Wildlife Care	2015	2015-09-25			Avila Beach Dog Park	Avila Beach	California	35.1782	-120.733	34/37 SCCA	sCCS	AHY		Unk	Died
1842	Pacific Wildlife Care	2015	2015-09-25			Leffingwell Beach	Cambria	California	35.5838	-121.121	34/37 SCCA	sCCS	HY	445	Emaciated	Died
1843	Pacific Wildlife Care	2015	2015-09-25			Leffingwell Beach	Cambria	California	35.5838	-121.121	34/37 SCCA	sCCS	HY	510	Emaciated	Died
1844	Pacific Wildlife Care	2015	2015-09-26			Atascadero Beach	Morro Bay	California	35.3778	-120.864	34/37 SCCA	sCCS	Unk	470	Emaciated	Died
1845	Pacific Wildlife Care	2015	2015-09-26			Unknown	Pismo Beach	California	35.1421	-120.646	34/37 SCCA	sCCS	Unk	570	Emaciated	Died
1846	Pacific Wildlife Care	2015	2015-09-26			Beach at Studio Drive	Cayucos	California	35.4266	-120.882	34/37 SCCA	sCCS	Unk	705	Emaciated	Died
1847	Pacific Wildlife Care	2015	2015-09-26			Oceano Dunes	Oceano	California	35.1092	-120.632	34/37 SCCA	sCCS	Unk	470	Emaciated	Died
1848	Pacific Wildlife Care	2015	2015-09-26			Morro Bay Beach	Morro Bay	California	35.3623	-120.859	34/37 SCCA	sCCS	Unk	750	Emaciated	Died
1849	Pacific Wildlife Care	2015	2015-09-26			Morro Bay Beach	Morro Bay	California	35.3623	-120.859	34/37 SCCA	sCCS	Unk	450	Emaciated	Died
1850	Pacific Wildlife Care	2015	2015-09-27			928 Pacific Blvd.	Oceano	California	35.1114	-120.633	34/37 SCCA	sCCS	HY	505	Emaciated	Died
1851	Pacific Wildlife Care	2015	2015-09-27			928 Pacific Blvd.	Oceano	California	35.1114	-120.633	34/37 SCCA	sCCS	HY	505	Emaciated	Died
1852	Pacific Wildlife Care	2015	2015-09-27			928 Pacific Blvd.	Oceano	California	35.1114	-120.633	34/37 SCCA	sCCS	HY	495	Emaciated	Died
1853	Pacific Wildlife Care	2015	2015-09-27			928 Pacific Blvd.	Oceano	California	35.1114	-120.633	34/37 SCCA	sCCS	Unk		DOA	Died
1854	Pacific Wildlife Care	2015	2015-09-28			Pismo Beach	Pismo Beach	California	35.1421	-120.646	34/37 SCCA	sCCS	AHY	590	Emaciated	Died
1855	Pacific Wildlife Care	2015	2015-09-28			Morro Rock	Morro Bay	California	35.3671	-120.868	34/37 SCCA	sCCS	AHY	775	Emaciated	Died
1856	Pacific Wildlife Care	2015	2015-09-28			Morro Rock	Morro Bay	California	35.3671	-120.868	34/37 SCCA	sCCS	AHY	645	Emaciated	Died
1857	Pacific Wildlife Care	2015	2015-09-28			Morro Strand	Morro Bay	California	35.3918	-120.866	34/37 SCCA	sCCS	AHY	550	Emaciated	Died
1858	Pacific Wildlife Care	2015	2015-09-29			Oceano Dunes	Oceano	California	35.1092	-120.632	34/37 SCCA	sCCS	HY	420	Emaciated	Died
1859	Pacific Wildlife Care	2015	2015-09-29			Oceano Dunes	Oceano	California	35.1092	-120.632	34/37 SCCA	sCCS	HY	450	Emaciated	Died
1860	Pacific Wildlife Care	2015	2015-09-29			Oceano Dunes	Oceano	California	35.1092	-120.632	34/37 SCCA	sCCS	Unk		DOA	Died
1861	Pacific Wildlife Care	2015	2015-09-29			Oceano Dunes	Oceano	California	35.1092	-120.632	34/37 SCCA	sCCS	AHY	600	Emaciated	Died
1862	Pacific Wildlife Care	2015	2015-09-29			Oceano Dunes	Oceano	California	35.1092	-120.632	34/37 SCCA	sCCS	AHY	690	Emaciated	Died
1863	Pacific Wildlife Care	2015	2015-09-29			Oceano Dunes	Oceano	California	35.1092	-120.632	34/37 SCCA	sCCS	Unk	675	Emaciated	Died
1864	Pacific Wildlife Care	2015	2015-09-29			Oceano Dunes	Oceano	California	35.1092	-120.632	34/37 SCCA	sCCS	AHY	710	Emaciated	Died
1865	Pacific Wildlife Care	2015	2015-09-29			Oceano Dunes	Oceano	California	35.1092	-120.632	34/37 SCCA	sCCS	Unk		DOA	Died
1866	Pacific Wildlife Care	2015	2015-09-29			Morro Strand	Morro Bay	California	35.3918	-120.866	34/37 SCCA	sCCS	HY	530	Emaciated	Died
1867	Pacific Wildlife Care	2015	2015-09-29			Pismo Pier	Pismo Beach	California	35.1387	-120.644	34/37 SCCA	sCCS	HY	410	Emaciated	Died
1868	Pacific Wildlife Care	2015	2015-09-30			Baby beach?	Morro Bay	California	35.3671	-120.868	34/37 SCCA	sCCS	AHY	810	Emaciated	Died
1869	Pacific Wildlife Care	2015	2015-09-30			Oceano Dunes	Oceano	California	35.1092	-120.632	34/37 SCCA	sCCS	HY	455	Emaciated	Died
1870	Pacific Wildlife Care	2015	2015-09-30			Oceano Dunes	Oceano	California	35.1092	-120.632	34/37 SCCA	sCCS	HY	465	Emaciated	Died
1871	Pacific Wildlife Care	2015	2015-09-30			Morro Rock Beach	Morro Bay	California	35.3712	-120.866	34/37 SCCA	sCCS	AHY	655	Emaciated	Died
1872	Pacific Wildlife Care	2015	2015-10-01			Morro Rock Beach	Morro Bay	California	35.3712	-120.866	34/37 SCCA	sCCS	HY	450	DOA	Died
1873	Pacific Wildlife Care	2015	2015-10-01			Sandspit	Morro Bay	California	35.3007	-120.877	34/37 SCCA	sCCS	HY	490	Emaciated	Died
1874	Pacific Wildlife Care	2015	2015-10-01			928 Pacific Blvd.	Oceano	California	35.1114	-120.633	34/37 SCCA	sCCS	Unk		DOA	Died
1875	Pacific Wildlife Care	2015	2015-10-01			928 Pacific Blvd.	Oceano	California	35.1114	-120.633	34/37 SCCA	sCCS	HY	445	Emaciated	Died
1876	Pacific Wildlife Care	2015	2015-10-03			Shell beach	Shell Beach	California	35.1531	-120.671	34/37 SCCA	sCCS	AHY	690	Emaciated	Died
1877	Pacific Wildlife Care	2015	2015-10-03			MB Rock beach	Morro Bay	California	35.3671	-120.868	34/37 SCCA	sCCS	AHY	720	Emaciated	Died
1879	Pacific Wildlife Care	2015	2015-10-03			Pismo State Beach close to pier near campgrounds	Pismo Beach	California	35.1387	-120.644	34/37 SCCA	sCCS	AHY	640	Emaciated	Died
1880	Pacific Wildlife Care	2015	2015-10-03			Morro Strand	Morro Bay	California	35.3918	-120.866	34/37 SCCA	sCCS	HY	490	Emaciated	Died
1881	Pacific Wildlife Care	2015	2015-10-03			Cayucos beach	Cayucos	California	35.4477	-120.902	34/37 SCCA	sCCS	Unk	570	DOA	Died
1882	Pacific Wildlife Care	2015	2015-10-03			Atascadero beach	Morro Bay	California	35.3778	-120.864	34/37 SCCA	sCCS	Unk		DOA	Died
1883	Pacific Wildlife Care	2015	2015-10-03			Morro Rock beach	Morro Bay	California	35.3712	-120.866	34/37 SCCA	sCCS	AHY	720	Emaciated	Died
1884	Pacific Wildlife Care	2015	2015-10-03			Morro Rock beach	Morro Bay	California	35.3712	-120.866	34/37 SCCA	sCCS	AHY	650	Emaciated	Died
1885	Pacific Wildlife Care	2015	2015-10-03			928 Pacific Blvd.	Oceano	California	35.1114	-120.633	34/37 SCCA	sCCS	AHY	720	Emaciated	Died
1886	Pacific Wildlife Care	2015	2015-10-03			928 Pacific Blvd.	Oceano	California	35.1114	-120.633	34/37 SCCA	sCCS	HY	420	Emaciated	Died
1887	Pacific Wildlife Care	2015	2015-10-04			Estero Beach	Cayucos	California	35.4502	-120.951	34/37 SCCA	sCCS	HY	630	Emaciated	Died
1888	Pacific Wildlife Care	2015	2015-10-04			928 Pacific Blvd.	Oceano	California	35.1114	-120.633	34/37 SCCA	sCCS	AHY	650	Emaciated	Died
1889	Pacific Wildlife Care	2015	2015-10-04			928 Pacific Blvd.	Oceano	California	35.1114	-120.633	34/37 SCCA	sCCS	AHY	730	Emaciated	Died
1890	Pacific Wildlife Care	2015	2015-10-04			928 Pacific Blvd.	Oceano	California	35.1114	-120.633	34/37 SCCA	sCCS	HY	540	Emaciated	Died
1891	Pacific Wildlife Care	2015	2015-10-04			928 Pacific Blvd.	Oceano	California	35.1114	-120.633	34/37 SCCA	sCCS	HY	470	Emaciated	Died
1892	Pacific Wildlife Care	2015	2015-10-04			928 Pacific Blvd.	Oceano	California	35.1114	-120.633	34/37 SCCA	sCCS	AHY	700	Emaciated	Died
1893	Pacific Wildlife Care	2015	2015-10-04			928 Pacific Blvd.	Oceano	California	35.1114	-120.633	34/37 SCCA	sCCS	HY	660	Emaciated	Died
1894	Pacific Wildlife Care	2015	2015-10-04			Morro Rock	Morro Bay	California	35.3671	-120.868	34/37 SCCA	sCCS	Unk	540	DOA	Died
1895	Pacific Wildlife Care	2015	2015-10-04			Morro Rock	Morro Bay	California	35.3671	-120.868	34/37 SCCA	sCCS	Unk		Unk	Died
1896	Pacific Wildlife Care	2015	2015-10-05			Beach off of Studio Drive area	Cayucos	California	35.4266	-120.882	34/37 SCCA	sCCS	Unk	490	Unk	Died
1897	Pacific Wildlife Care	2015	2015-10-05			Oceano Dunes	Oceano	California	35.1092	-120.632	34/37 SCCA	sCCS	HY	490	Emaciated	Died
1898	Pacific Wildlife Care	2015	2015-10-05			Pismo Beach at Grand Ave	Pismo Beach	California	35.1213	-120.636	34/37 SCCA	sCCS	AHY	900	Emaciated	Died
1899	Pacific Wildlife Care	2015	2015-10-06			Oceano Dunes	Oceano	California	35.1092	-120.632	34/37 SCCA	sCCS	HY	410	Emaciated	Died
1900	Pacific Wildlife Care	2015	2015-10-07			Oceano Dunes	Oceano	California	35.1092	-120.632	34/37 SCCA	sCCS	HY	460	Emaciated	Died
1901	Pacific Wildlife Care	2015	2015-10-07			928 Pacific Blvd.	Oceano	California	35.1114	-120.633	34/37 SCCA	sCCS	HY	525	Emaciated	Died
1902	Pacific Wildlife Care	2015	2015-10-07			928 Pacific Blvd.	Oceano	California	35.1114	-120.633	34/37 SCCA	sCCS	HY	530	Emaciated	Died
1903	Pacific Wildlife Care	2015	2015-10-07			Morro Rock	Morro Bay	California	35.3671	-120.868	34/37 SCCA	sCCS	AHY	670	Emaciated	Died
1904	Pacific Wildlife Care	2015	2015-10-07			Morro Rock	Morro Bay	California	35.3671	-120.868	34/37 SCCA	sCCS	HY	500	Emaciated	Died
1905	Pacific Wildlife Care	2015	2015-10-08			Oceano Dunes	Oceano	California	35.1092	-120.632	34/37 SCCA	sCCS	HY	555	Emaciated	Died
1906	Pacific Wildlife Care	2015	2015-10-08			Oceano Dunes	Oceano	California	35.1092	-120.632	34/37 SCCA	sCCS	AHY	710	Emaciated	Died
1907	Pacific Wildlife Care	2015	2015-10-08			928 Pacific Blvd.	Oceano	California	35.1114	-120.633	34/37 SCCA	sCCS	AHY	690	Emaciated	Died
1908	Pacific Wildlife Care	2015	2015-10-09			Morro Rock	Morro Bay	California	35.3671	-120.868	34/37 SCCA	sCCS	AHY	580	Emaciated	Died
1909	Pacific Wildlife Care	2015	2015-10-09			Oceano	Oceano	California	35.0984	-120.63	34/37 SCCA	sCCS	Unk		DOA	Died
1910	Pacific Wildlife Care	2015	2015-10-09			Oceano	Oceano	California	35.0984	-120.63	34/37 SCCA	sCCS	AHY	680	Emaciated	Died
1911	Pacific Wildlife Care	2015	2015-10-09			Oceano	Oceano	California	35.0984	-120.63	34/37 SCCA	sCCS	AHY	580	Emaciated	Died
1912	Pacific Wildlife Care	2015	2015-10-09			Oceano	Oceano	California	35.0984	-120.63	34/37 SCCA	sCCS	AHY	570	Emaciated	Died
1913	Pacific Wildlife Care	2015	2015-10-09			Morro Rock on beach	Morro Bay	California	35.3671	-120.868	34/37 SCCA	sCCS	HY	520	Emaciated	Died
1914	Pacific Wildlife Care	2015	2015-10-09			928 Pacific Blvd.	Oceano	California	35.1114	-120.633	34/37 SCCA	sCCS	HY	505	Emaciated	Died
1915	Pacific Wildlife Care	2015	2015-10-09			928 Pacific Blvd.	Oceano	California	35.1114	-120.633	34/37 SCCA	sCCS	HY	465	Emaciated	Died
1916	Pacific Wildlife Care	2015	2015-10-09			928 Pacific Blvd.	Oceano	California	35.1114	-120.633	34/37 SCCA	sCCS	AHY	615	Emaciated	Died
1917	Pacific Wildlife Care	2015	2015-10-10			Oceano dunes	Oceano	California	35.1092	-120.632	34/37 SCCA	sCCS	AHY	645	Emaciated	Died
1918	Pacific Wildlife Care	2015	2015-10-10			Oceano dunes	Oceano	California	35.1092	-120.632	34/37 SCCA	sCCS	Unk		DOA	Died
1919	Pacific Wildlife Care	2015	2015-10-10			Oceano dunes	Oceano	California	35.1092	-120.632	34/37 SCCA	sCCS	HY	490	Emaciated	Died
1920	Pacific Wildlife Care	2015	2015-10-11			North end of Morro Bay beach	Morro Bay	California	35.3624	-120.86	34/37 SCCA	sCCS	HY	625	Unk	Died
1921	Pacific Wildlife Care	2015	2015-10-11			Oceano beach	Oceano	California	35.0984	-120.63	34/37 SCCA	sCCS	AHY	660	Emaciated	Died
1922	Pacific Wildlife Care	2015	2015-10-12			928 Pacific Blvd	Oceano	California	35.1114	-120.633	34/37 SCCA	sCCS	HY	500	Emaciated	Died
1923	Pacific Wildlife Care	2015	2015-10-13			928 Pacific Blvd	Oceano	California	35.1114	-120.633	34/37 SCCA	sCCS	HY	690	Emaciated	Died
1924	Pacific Wildlife Care	2015	2015-10-15			928 Pacific Blvd	Oceano	California	35.1114	-120.633	34/37 SCCA	sCCS	AHY	690	Emaciated	Died
1925	Pacific Wildlife Care	2015	2015-10-16			Dog Beach	Morro Bay	California	35.4308	-120.885	34/37 SCCA	sCCS	AHY	690	Emaciated	Died
1926	Pacific Wildlife Care	2015	2015-10-16			Montana de Oro	Los Osos	California	35.3011	-120.877	34/37 SCCA	sCCS	AHY	620	Emaciated	Died
1927	Pacific Wildlife Care	2015	2015-10-17			Toro Creek Road on Dog Beach	unknown	California	35.4227	-120.88	34/37 SCCA	sCCS	AHY	715	Emaciated	Died
1928	Pacific Wildlife Care	2015	2015-10-17			928 Pacific Blvd	Oceano	California	35.1114	-120.633	34/37 SCCA	sCCS	HY	480	Emaciated	Died
1929	Pacific Wildlife Care	2015	2015-10-17			928 Pacific Blvd	Oceano	California	35.1114	-120.633	34/37 SCCA	sCCS	HY	475	Unk	Died
1930	Pacific Wildlife Care	2015	2015-10-17			928 Pacific Blvd	Oceano	California	35.1114	-120.633	34/37 SCCA	sCCS	AHY	565	Emaciated	Died
1931	Pacific Wildlife Care	2015	2015-10-18			Oceano beach	Oceano	California	35.0984	-120.63	34/37 SCCA	sCCS	Unk	680	DOA	Died
1932	Pacific Wildlife Care	2015	2015-10-18			928 Pacific Blvd	Oceano	California	35.1114	-120.633	34/37 SCCA	sCCS	Unk		DOA	Died
1933	Pacific Wildlife Care	2015	2015-10-18			928 Pacific Blvd	Oceano	California	35.1114	-120.633	34/37 SCCA	sCCS	Unk		DOA	Died
1934	Pacific Wildlife Care	2015	2015-10-18			928 Pacific Blvd	Oceano	California	35.1114	-120.633	34/37 SCCA	sCCS	Unk		Unk	Died
1935	Pacific Wildlife Care	2015	2015-10-18			928 Pacific Blvd	Oceano	California	35.1114	-120.633	34/37 SCCA	sCCS	AHY	660	Emaciated	Died
1936	Pacific Wildlife Care	2015	2015-10-18			928 Pacific Blvd	Oceano	California	35.1114	-120.633	34/37 SCCA	sCCS	Unk		Unk	Died
1937	Pacific Wildlife Care	2015	2015-10-18			928 Pacific Blvd	Oceano	California	35.1114	-120.633	34/37 SCCA	sCCS	Unk	560	DOA	Died
1938	Pacific Wildlife Care	2015	2015-10-18			928 Pacific Blvd	Oceano	California	35.1114	-120.633	34/37 SCCA	sCCS	Unk		DOA	Died
1939	Pacific Wildlife Care	2015	2015-10-18			Morro Rock	Morro Bay	California	35.3671	-120.868	34/37 SCCA	sCCS	Unk		Unk	Died
1940	Pacific Wildlife Care	2015	2015-10-19			Oceano Dunes	Oceano	California	35.1092	-120.632	34/37 SCCA	sCCS	Unk		DOA	Died
1941	Pacific Wildlife Care	2015	2015-10-19			1/2 mile north of rock	Morro Bay	California	35.3855	-120.864	34/37 SCCA	sCCS	HY	720	Emaciated	Died
1942	Pacific Wildlife Care	2015	2015-10-20			Morro Bay	Morro Bay	California	35.3623	-120.859	34/37 SCCA	sCCS	Unk		Unk	Died
1943	Pacific Wildlife Care	2015	2015-10-20			oceano dunes state park	oceano	California	35.1092	-120.632	34/37 SCCA	sCCS	AHY	605	Emaciated	Died
1944	Pacific Wildlife Care	2015	2015-10-21			Oceano Dunes	Oceano	California	35.1092	-120.632	34/37 SCCA	sCCS	HY	550	Emaciated	Died
1945	Pacific Wildlife Care	2015	2015-10-21			Morro Strand Beach	Morro Bay	California	35.3918	-120.866	34/37 SCCA	sCCS	AHY	680	Emaciated	Died
1946	Pacific Wildlife Care	2015	2015-10-21			Oceano Dunes	Oceano	California	35.1092	-120.632	34/37 SCCA	sCCS	HY	530	Emaciated	Died
1947	Pacific Wildlife Care	2015	2015-10-23			Morro Rock	Morro Bay	California	35.3671	-120.868	34/37 SCCA	sCCS	AHY	680	Emaciated	Released
1948	Pacific Wildlife Care	2015	2015-10-23			Morro Strand State Beach	Morro Bay	California	35.3918	-120.866	34/37 SCCA	sCCS	Unk	680	Emaciated	Died
1949	Pacific Wildlife Care	2015	2015-10-23			928 Pacific Blvd	Oceano	California	35.1114	-120.633	34/37 SCCA	sCCS	HY	450	Emaciated	Died
1950	Pacific Wildlife Care	2015	2015-10-24			ODSVRA	Oceano	California	35.1101	-120.633	34/37 SCCA	sCCS	HY	535	Emaciated	Died
1951	Pacific Wildlife Care	2015	2015-10-24			Beach down from Monarch Grove (end of Monarch Lane)	Los Osos	California	35.3127	-120.87	34/37 SCCA	sCCS	HY	515	Emaciated	Died
1952	Pacific Wildlife Care	2015	2015-10-26			Oceano Dunes	Oceano	California	35.1092	-120.632	34/37 SCCA	sCCS	AHY	695	Emaciated	Died
1953	Pacific Wildlife Care	2015	2015-10-26			Oceano Dunes	Oceano	California	35.1092	-120.632	34/37 SCCA	sCCS	Unk		Unk	Died
1954	Pacific Wildlife Care	2015	2015-10-27			928 Pacific Blvd	Oceano	California	35.1114	-120.633	34/37 SCCA	sCCS	AHY	790	Emaciated	Died
1955	Pacific Wildlife Care	2015	2015-10-27			928 Pacific Blvd	Oceano	California	35.1114	-120.633	34/37 SCCA	sCCS	HY	490	Emaciated	Died
1956	Pacific Wildlife Care	2015	2015-10-27			Beach near the Rock	Morro Bay	California	35.3671	-120.868	34/37 SCCA	sCCS	Unk	605	Emaciated	Died
1957	Pacific Wildlife Care	2015	2015-10-28			928 Pacific Blvd	Oceano	California	35.1114	-120.633	34/37 SCCA	sCCS	Unk		DOA	Died
1958	Pacific Wildlife Care	2015	2015-10-29			928 Pacific Blvd	Oceano	California	35.1114	-120.633	34/37 SCCA	sCCS	Unk		DOA	Died
1959	Pacific Wildlife Care	2015	2015-11-01			Moonstone Beach	Cambria	California	35.5771	-121.113	34/37 SCCA	sCCS	AHY	625	Emaciated	Released
1960	Pacific Wildlife Care	2015	2015-11-03			928 Pacific Blvd.	Oceano	California	35.1114	-120.633	34/37 SCCA	sCCS	Unk	585	Emaciated	Died
1961	Pacific Wildlife Care	2015	2015-11-08			Oceano Dunes	Oceano	California	35.1092	-120.632	34/37 SCCA	sCCS	AHY	680	Emaciated	Died
1962	Pacific Wildlife Care	2015	2015-11-16			Oceano Dunes	Oceano	California	35.1092	-120.632	34/37 SCCA	sCCS	AHY	720	Emaciated	Died
1963	Pacific Wildlife Care	2015	2015-11-19			928 Pacific Blvd.	Oceano	California	35.1114	-120.633	34/37 SCCA	sCCS	AHY	740	Emaciated	Died
1964	Pacific Wildlife Care	2015	2015-11-21			Montana de Oro, Hazard Reef, South Dunes	Los Osos	California	35.2903	-120.883	34/37 SCCA	sCCS	AHY	820	Emaciated	Released
1965	Pacific Wildlife Care	2015	2015-11-22			Oceano Dunes	Oceano	California	35.1092	-120.632	34/37 SCCA	sCCS	Unk		DOA	Died
1966	Pacific Wildlife Care	2015	2015-11-22			Hearst Memorial State Beach	San Simeon	California	35.6425	-121.186	34/37 SCCA	sCCS	HY	510	Emaciated	Died
1967	Pacific Wildlife Care	2015	2015-11-25			928 Pacific Blvd.	Oceano	California	35.1114	-120.633	34/37 SCCA	sCCS	AHY	570	Emaciated	Died
1968	Pacific Wildlife Care	2015	2015-11-30			Oceano Dunes	Oceano	California	35.1092	-120.632	34/37 SCCA	sCCS	Unk		DOA	Died
1969	Pacific Wildlife Care	2015	2015-12-17			928 Pacific Blvd.	Oceano	California	35.1114	-120.633	34/37 SCCA	sCCS	HY	430	Emaciated	Died
1970	Pacific Wildlife Care	2015	2015-12-18			928 Pacific Blvd.	Oceano	California	35.1114	-120.633	34/37 SCCA	sCCS	Unk		Unk	Died
1971	Pacific Wildlife Care	2015	2015-12-21			Oceano Dunes	Oceano	California	35.1092	-120.632	34/37 SCCA	sCCS	Unk		Unk	Died
1972	Pacific Wildlife Care	2015	2015-12-22			928 Pacific Blvd.	Oceano	California	35.1114	-120.633	34/37 SCCA	sCCS	Unk		Unk	Died
1973	Pacific Wildlife Care	2016	2016-01-01			Beach	Cambria	California	35.5509	-121.105	34/37 SCCA	sCCS	AHY		DOA	Died
1974	Pacific Wildlife Care	2016	2016-01-23			Beach no. of Cayucos	Cayucos	California	35.4478	-120.92	34/37 SCCA	sCCS	AHY	590	Emaciated	Died
1975	Pacific Wildlife Care	2016	2016-01-30			sitting on beach inured/unable to move	Morro Bay	California	35.3623	-120.859	34/37 SCCA	sCCS	AHY	650	Emaciated	Died
1976	Pacific Wildlife Care	2016	2016-01-30			Grover Beach Dunes	Grover Beach	California	35.1089	-120.632	34/37 SCCA	sCCS	HY	525	Emaciated	Died
1977	Pacific Wildlife Care	2016	2016-02-01			Oceano Dunes	Oceano	California	35.1092	-120.632	34/37 SCCA	sCCS	AHY	520	Emaciated	Died
1978	Pacific Wildlife Care	2016	2016-02-06			2 miles south of Vista Del Mar	San Simeon	California	35.6057	-121.143	34/37 SCCA	sCCS	AHY	550	Emaciated	Died
1979	Pacific Wildlife Care	2016	2016-02-10			Morro Rock	Morro Bay	California	35.3671	-120.868	34/37 SCCA	sCCS	Unk		DOA	Died
1980	Pacific Wildlife Care	2016	2016-02-12			Avila Harbor	Avila Beach	California	35.1771	-120.729	34/37 SCCA	sCCS	AHY	600	Emaciated	Died
1981	Pacific Wildlife Care	2016	2016-02-13			928 Pacific Blvd.	Oceano	California	35.1114	-120.633	34/37 SCCA	sCCS	AHY	650	Emaciated	Died
1982	Pacific Wildlife Care	2016	2016-02-14			Toro Creek Beach Morro Bay	Morro Bay	California	35.4129	-120.874	34/37 SCCA	sCCS	AHY		Emaciated	Died
1983	Pacific Wildlife Care	2016	2016-02-15			Cayucos Lions' Club	Cayucos	California	35.449	-120.907	34/37 SCCA	sCCS	Unk	790	Emaciated	Died
1984	Pacific Wildlife Care	2016	2016-02-16			beach	Cayucos	California	35.4477	-120.902	34/37 SCCA	sCCS	AHY	620	Emaciated	Died
1985	Pacific Wildlife Care	2016	2016-02-17			San Simeon Bay	San Simeon	California	35.6428	-121.188	34/37 SCCA	sCCS	AHY	530	Emaciated	Died
1986	Pacific Wildlife Care	2016	2016-02-24			Oceano Dunes	Oceano	California	35.1092	-120.632	34/37 SCCA	sCCS	Unk		DOA	Died
1987	Pacific Wildlife Care	2016	2016-02-28			beach north of morro bay high school	Morro Bay	California	35.3836	-120.865	34/37 SCCA	sCCS	Unk		Unk	Died
1988	Pacific Wildlife Care	2016	2016-03-09			Morro Rock	Morro Bay	California	35.3671	-120.868	34/37 SCCA	sCCS	AHY	570	Emaciated	Died
1989	Pacific Wildlife Care	2016	2016-03-24			Cayucos Beach - 21st street	Cayucos	California	35.4361	-120.89	34/37 SCCA	sCCS	AHY	560	Emaciated	Died
1990	Pacific Wildlife Care	2016	2016-03-27			Studio Drive	Cayucos	California	35.4266	-120.882	34/37 SCCA	sCCS	AHY	590	Emaciated	Died
1991	Pacific Wildlife Care	2016	2016-03-29			928 Pacific Blvd.	Oceano	California	35.1114	-120.633	34/37 SCCA	sCCS	AHY	725	Emaciated	Released
1992	Pacific Wildlife Care	2016	2016-03-30			Oceano Dunes	Oceano	California	35.1092	-120.632	34/37 SCCA	sCCS	AHY	700	Emaciated	Died
1993	Pacific Wildlife Care	2016	2016-04-05			Morro Bay Strand Beach by Rescue marker #1	Morro Bay	California	35.3918	-120.866	34/37 SCCA	sCCS	AHY	615	Emaciated	Died
1994	Pacific Wildlife Care	2016	2016-04-10			Moonstone Beach	Cambria	California	35.5771	-121.113	34/37 SCCA	sCCS	Unk	600	Emaciated	Died
1995	Pacific Wildlife Care	2016	2016-04-28			Oceano Dunes	Oceano	California	35.1092	-120.632	34/37 SCCA	sCCS	AHY		Emaciated	Died
2013	PAWS	2015	2015-08-02			unknown	unknown	Washington			WA	nCCS	Unk	495	Emaciated	Died
2014	PAWS	2015	2015-08-23			9707 Wharf St, Edmonds, WA	Edmonds	Washington	47.8298	-122.363	47/48 NWA	nCCS	Unk	842	Fishline	Died
2015	PAWS	2015	2015-09-01			Mukilteo Lighthouse Park, Mukilteo, WA	Mukilteo	Washington	47.9489	-122.306	47/48 NWA	nCCS	HY	312	Emaciated	Died
2016	PAWS	2015	2015-09-07			Brackett's Landing		Washington	47.8136	-122.382	47/48 NWA	nCCS	Unk	815	Injured	Died
2034	Peninsula Humane Society	2015	2015-05-16			600 Grand, South San Francisco	San Francisco	California	37.6576	-122.42	37/39 NCCA	cCCS	Unk		Beached	Died
2035	Peninsula Humane Society	2015	2015-06-04			Great Hwy x JFK, SF	San Francisco	California	37.7704	-122.511	37/39 NCCA	cCCS	Unk		Sick	Died
2036	Peninsula Humane Society	2015	2015-06-12			Unknown, SF	San Francisco	California	37.7743	-122.513	37/39 NCCA	cCCS	Unk	590	Oiled	Died
2037	Peninsula Humane Society	2015	2015-06-12		IBR	Treasure Island, SF	San Francisco	California	37.8212	-122.375	37/39 NCCA	cCCS	AHY	710	Beached	Released
2038	Peninsula Humane Society	2015	2015-06-19			1000 Great Hwy x JFK, SF	San Francisco	California	37.7704	-122.511	37/39 NCCA	cCCS	Unk		Sick	Died
2039	Peninsula Humane Society	2015	2015-06-29			Great Hwy x Noriega, SF	San Francisco	California	37.7528	-122.509	37/39 NCCA	cCCS	Unk	610	Injured	Died
2040	Peninsula Humane Society	2015	2015-07-10			Great Hwy x Sloat, SF	San Francisco	California	37.7355	-122.507	37/39 NCCA	cCCS	Unk	760	Beached	Died
2041	Peninsula Humane Society	2015	2015-07-11			Fort Funston, SF	San Francisco	California	37.7137	-122.499	37/39 NCCA	cCCS	Unk	660	Beached	Died
2042	Peninsula Humane Society	2015	2015-07-12		IBR	Half Moon Bay Beach, Half Moon Bay	Half Moon Bay	California	37.467	-122.447	37/39 NCCA	cCCS	HY	750	Beached	Died
2043	Peninsula Humane Society	2015	2015-07-12		IBR	Beach x Santa Rosa, Pacifica	Pacifica	California	37.6334	-122.494	37/39 NCCA	cCCS	AHY	710	Beached	Died
2044	Peninsula Humane Society	2015	2015-07-13		IBR	Fulton, SF	San Francisco	California	37.7738	-122.462	37/39 NCCA	cCCS	HY	730	Injured	Released
2045	Peninsula Humane Society	2015	2015-07-13			Fulton, SF	San Francisco	California	37.7738	-122.462	37/39 NCCA	cCCS	Unk		Injured	Died
2046	Peninsula Humane Society	2015	2015-07-16			100 Poplar St, Half Moon Bay	Half Moon Bay	California	37.4551	-122.444	37/39 NCCA	cCCS	Unk		Beached	Died
2047	Peninsula Humane Society	2015	2015-07-18			Fort Funston, SF	San Francisco	California	37.7137	-122.499	37/39 NCCA	cCCS	Unk		Sick	Died
2048	Peninsula Humane Society	2015	2015-07-20		IBR	Poplar Beach, Half Moon Bay	Half Moon Bay	California	37.4562	-122.437	37/39 NCCA	cCCS	AHY	700	Beached	Died
2049	Peninsula Humane Society	2015	2015-07-20			Kelly Beach, Half Moon Bay	Half Moon Bay	California	37.467	-122.447	37/39 NCCA	cCCS	Unk		Weak	Died
2050	Peninsula Humane Society	2015	2015-07-21			Fort Funston, SF	San Francisco	California	37.7137	-122.499	37/39 NCCA	cCCS	Unk		Beached	Died
2051	Peninsula Humane Society	2015	2015-07-22			Linda Mar Beach, Pacifica	Pacifica	California	37.5989	-122.502	37/39 NCCA	cCCS	Unk	600	Weak	Died
2052	Peninsula Humane Society	2015	2015-07-22			Fort Funston, SF	San Francisco	California	37.7137	-122.499	37/39 NCCA	cCCS	Unk	154	Beached	Died
2053	Peninsula Humane Society	2015	2015-07-24			100 Rockway Beach, Pacifica	Pacifica	California	37.6095	-122.497	37/39 NCCA	cCCS	Unk		Injured	Died
2054	Peninsula Humane Society	2015	2015-07-25			Fort Funston, SF	San Francisco	California	37.7137	-122.499	37/39 NCCA	cCCS	Unk		Beached	Died
2055	Peninsula Humane Society	2015	2015-07-27		IBR	Linda Mar Beach, Pacifica	Pacifica	California	37.5989	-122.502	37/39 NCCA	cCCS	AHY	720	Fishline	Died
2056	Peninsula Humane Society	2015	2015-07-31			Fort Funston, SF	San Francisco	California	37.7137	-122.499	37/39 NCCA	cCCS	Unk		Injured	Died
2057	Peninsula Humane Society	2015	2015-08-01		IBR	Great Hwy x Noriega, SF	San Francisco	California	37.7528	-122.509	37/39 NCCA	cCCS	AHY	600	Beached	Died
2058	Peninsula Humane Society	2015	2015-08-01			Montara State Beach, Pacifica	Pacifica	California	37.5517	-122.512	37/39 NCCA	cCCS	Unk		Injured	Died
2059	Peninsula Humane Society	2015	2015-08-02			Pier 39, SF	San Francisco	California	37.8087	-122.41	37/39 NCCA	cCCS	Unk		Sick	Died
2060	Peninsula Humane Society	2015	2015-08-02			Baker Beach, SF	San Francisco	California	37.7936	-122.484	37/39 NCCA	cCCS	Unk		Injured	Died
2061	Peninsula Humane Society	2015	2015-08-02			1000 Great Hwy, SF	San Francisco	California	37.7692	-122.511	37/39 NCCA	cCCS	Unk	580	Beached	Died
2062	Peninsula Humane Society	2015	2015-08-03		IBR	Lincoln, SF	San Francisco	California	37.6677	-122.424	37/39 NCCA	cCCS	AHY	640	Beached	Died
2063	Peninsula Humane Society	2015	2015-08-05			200 Nevada, Moss Beach	Moss Beach	California	37.5241	-122.517	37/39 NCCA	cCCS	Unk	191.2	Sick	Died
2064	Peninsula Humane Society	2015	2015-08-05			1345 Paloma, SF	San Francisco	California	37.5879	-122.37	37/39 NCCA	cCCS	Unk	180	Sick	Died
2065	Peninsula Humane Society	2015	2015-08-06			Ocean x Beach Chalet, SF	San Francisco	California	37.7689	-122.511	37/39 NCCA	cCCS	Unk		Beached	Died
2066	Peninsula Humane Society	2015	2015-08-07			Great Hwy x Sloat, SF	San Francisco	California	37.7355	-122.507	37/39 NCCA	cCCS	Unk	630	Beached	Died
2067	Peninsula Humane Society	2015	2015-08-08			Fort Funston, SF	San Francisco	California	37.7137	-122.499	37/39 NCCA	cCCS	Unk		Beached	Died
2068	Peninsula Humane Society	2015	2015-08-08		IBR	Ocean Beach x Ortega, SF	San Francisco	California	37.7508	-122.509	37/39 NCCA	cCCS	HY	190	Beached	Released
2069	Peninsula Humane Society	2015	2015-08-09		IBR	Great Hwy x Vicente, SF	San Francisco	California	37.738	-122.507	37/39 NCCA	cCCS	AHY	730	Sick	Died
2070	Peninsula Humane Society	2015	2015-08-09			Ocean Beach, SF	San Francisco	California	37.774	-122.512	37/39 NCCA	cCCS	Unk	300	Beached	Died
2071	Peninsula Humane Society	2015	2015-08-09		IBR	90 Kelly, Half Moon Bay	Half Moon Bay	California	37.4651	-122.444	37/39 NCCA	cCCS	HY	301	Beached	Released
2072	Peninsula Humane Society	2015	2015-08-09			Great Hwy x Vicente, SF	San Francisco	California	37.738	-122.507	37/39 NCCA	cCCS	Unk		Sick	Died
2073	Peninsula Humane Society	2015	2015-08-10		IBR	Taraval x Great Hwy, SF	San Francisco	California	37.7419	-122.508	37/39 NCCA	cCCS	HY	289	Beached	Released
2074	Peninsula Humane Society	2015	2015-08-10		IBR	Ocean Beach x Judah, SF	San Francisco	California	37.7601	-122.511	37/39 NCCA	cCCS	HY	253	Injured	Released
2075	Peninsula Humane Society	2015	2015-08-10			100 Mirada, Half Moon Bay	Half Moon Bay	California	37.4932	-122.457	37/39 NCCA	cCCS	Unk		Injured	Died
2076	Peninsula Humane Society	2015	2015-08-11			2100 Beach Blvd, Pacifica	Pacifica	California	37.6334	-122.494	37/39 NCCA	cCCS	Unk		Injured	Died
2077	Peninsula Humane Society	2015	2015-08-12			San Marlo, Pacifica	Pacifica	California	37.6109	-122.496	37/39 NCCA	cCCS	Unk		Beached	Died
2078	Peninsula Humane Society	2015	2015-08-15			Montara State Beach, Pacifica	Pacifica	California	37.5517	-122.512	37/39 NCCA	cCCS	Unk		Sick	Died
2079	Peninsula Humane Society	2015	2015-08-15			Fort Funston, SF	San Francisco	California	37.7137	-122.499	37/39 NCCA	cCCS	Unk		DOA	Died
2080	Peninsula Humane Society	2015	2015-08-15			1 Miramontes Point Rd, Half Moon Bay	Half Moon Bay	California	37.4338	-122.442	37/39 NCCA	cCCS	Unk		Beached	Died
2081	Peninsula Humane Society	2015	2015-08-16			1 Johnson Pier, Half Moon Bay	Half Moon Bay	California	37.5029	-122.482	37/39 NCCA	cCCS	Unk	343	Weak	Died
2082	Peninsula Humane Society	2015	2015-08-16		IBR	500 Coast Hwy, Pacifica	Pacifica	California	37.6179	-122.485	37/39 NCCA	cCCS	AHY	730	Beached	Died
2083	Peninsula Humane Society	2015	2015-08-16			1 Johnson Pier, Half Moon Bay	Half Moon Bay	California	37.5029	-122.482	37/39 NCCA	cCCS	Unk	600	Sick	Died
2084	Peninsula Humane Society	2015	2015-08-17			Montara State Beach, Pacifica	Pacifica	California	37.5517	-122.512	37/39 NCCA	cCCS	Unk		Fishline	Died
2085	Peninsula Humane Society	2015	2015-08-17			Ocean Beach, SF	San Francisco	California	37.774	-122.512	37/39 NCCA	cCCS	Unk	293	Beached	Died
2086	Peninsula Humane Society	2015	2015-08-17			200 Naomi, Pacifica	Pacifica	California	37.6128	-122.48	37/39 NCCA	cCCS	Unk		Beached	Died
2087	Peninsula Humane Society	2015	2015-08-18			Morada x Cortz, Half Moon Bay	Half Moon Bay	California	37.4722	-122.434	37/39 NCCA	cCCS	Unk		Sick	Died
2088	Peninsula Humane Society	2015	2015-08-18			W Point Ave x Stanford, Half Moon Bay	Half Moon Bay	California	37.5031	-122.494	37/39 NCCA	cCCS	Unk		Sick	Died
2089	Peninsula Humane Society	2015	2015-08-20		IBR	Great Hwy x Moraga, SF	San Francisco	California	37.7546	-122.509	37/39 NCCA	cCCS	AHY	610	Beached	Released
2090	Peninsula Humane Society	2015	2015-08-20			Ocean Beach, SF	San Francisco	California	37.774	-122.512	37/39 NCCA	cCCS	Unk		Beached	Died
2091	Peninsula Humane Society	2015	2015-08-20			Montara State Beach, Pacifica	Pacifica	California	37.5517	-122.512	37/39 NCCA	cCCS	Unk		Sick	Died
2092	Peninsula Humane Society	2015	2015-08-20			Ocean Beach, SF	San Francisco	California	37.774	-122.512	37/39 NCCA	cCCS	Unk		Sick	Died
2093	Peninsula Humane Society	2015	2015-08-21			Linda Mar Beach, Pacifica	Pacifica	California	37.5989	-122.502	37/39 NCCA	cCCS	Unk		Injured	Died
2094	Peninsula Humane Society	2015	2015-08-22			Crissy Fields Beach, SF	San Francisco	California	37.805	-122.464	37/39 NCCA	cCCS	Unk	412	Beached	Died
2095	Peninsula Humane Society	2015	2015-08-22		IBR	Ocean Beach, SF	San Francisco	California	37.774	-122.512	37/39 NCCA	cCCS	HY	323	Beached	Died
2096	Peninsula Humane Society	2015	2015-08-22			San Marlo x Maitland, Pacifica	Pacifica	California	37.6107	-122.496	37/39 NCCA	cCCS	Unk		Beached	Died
2097	Peninsula Humane Society	2015	2015-08-22			Poplar Beach, Half Moon Bay	Half Moon Bay	California	37.4562	-122.437	37/39 NCCA	cCCS	Unk	580	Injured	Died
2098	Peninsula Humane Society	2015	2015-08-23			Great Hwy, SF	San Francisco	California	37.7524	-122.51	37/39 NCCA	cCCS	Unk		Beached	Died
2099	Peninsula Humane Society	2015	2015-08-23		IBR	Great Hwy x Rivera, SF	San Francisco	California	37.7454	-122.508	37/39 NCCA	cCCS	AHY	630	Beached	Died
2100	Peninsula Humane Society	2015	2015-08-23			Great Hwy x Fulton, SF	San Francisco	California	37.7713	-122.511	37/39 NCCA	cCCS	Unk	720	Beached	Died
2101	Peninsula Humane Society	2015	2015-08-23			Redondo Beach, Half Moon Bay	Half Moon Bay	California	37.4393	-122.444	37/39 NCCA	cCCS	Unk	520	Injured	Died
2102	Peninsula Humane Society	2015	2015-08-24			Ocean Beach x Sloat, SF	San Francisco	California	37.7342	-122.508	37/39 NCCA	cCCS	Unk	350	Beached	Died
2103	Peninsula Humane Society	2015	2015-08-25			2300 Beach Blvd, Pacifica	Pacifica	California	37.6316	-122.494	37/39 NCCA	cCCS	Unk		Sick	Died
2104	Peninsula Humane Society	2015	2015-08-26			200 Medio Ave, Half Moon Bay	Half Moon Bay	California	37.4948	-122.459	37/39 NCCA	cCCS	Unk	630	Beached	Died
2105	Peninsula Humane Society	2015	2015-08-27		IBR	Ocean Beach, SF	San Francisco	California	37.774	-122.512	37/39 NCCA	cCCS	HY		Beached	Died
2106	Peninsula Humane Society	2015	2015-08-27			4000 Cabrillo Hwy, Pacifica	Pacifica	California	37.6201	-122.485	37/39 NCCA	cCCS	Unk		Beached	Died
2107	Peninsula Humane Society	2015	2015-08-27			4000 Cabrillo Hwy, Pacifica	Pacifica	California	37.6201	-122.485	37/39 NCCA	cCCS	Unk	250	Beached	Died
2108	Peninsula Humane Society	2015	2015-08-27			5100 Cabrillo Hwy, Pacifica	Pacifica	California	37.598	-122.502	37/39 NCCA	cCCS	Unk	350	Beached	Died
2109	Peninsula Humane Society	2015	2015-08-28			Ocean Beach, SF	San Francisco	California	37.774	-122.512	37/39 NCCA	cCCS	Unk		Beached	Died
2110	Peninsula Humane Society	2015	2015-08-28			Linda Mar Beach, Pacifica	Pacifica	California	37.5989	-122.502	37/39 NCCA	cCCS	Unk		Beached	Died
2111	Peninsula Humane Society	2015	2015-08-28			Fort Funston, SF	San Francisco	California	37.7137	-122.499	37/39 NCCA	cCCS	Unk		Beached	Died
2112	Peninsula Humane Society	2015	2015-08-28			Linda Mar Beach, Pacifica	Pacifica	California	37.5989	-122.502	37/39 NCCA	cCCS	Unk		Beached	Died
2113	Peninsula Humane Society	2015	2015-08-29			Ocean Beach, SF	San Francisco	California	37.774	-122.512	37/39 NCCA	cCCS	Unk		Injured	Died
2114	Peninsula Humane Society	2015	2015-08-29			Manor Drive, Pacifica	Pacifica	California	37.6496	-122.493	37/39 NCCA	cCCS	Unk	592	Beached	Died
2115	Peninsula Humane Society	2015	2015-08-31			Mussel Rock Beach, Pacifica	Pacifica	California	37.6717	-122.496	37/39 NCCA	cCCS	Unk	365	Beached	Died
2116	Peninsula Humane Society	2015	2015-08-31			Mussel Rock Beach, Pacifica	Pacifica	California	37.6717	-122.496	37/39 NCCA	cCCS	Unk		Injured	Died
2117	Peninsula Humane Society	2015	2015-08-31		IBR	Hwy 1 x La Honda, San Gregorio	San Gregorio	California	37.3238	-122.402	37/39 NCCA	cCCS	AHY	690	Beached	Died
2118	Peninsula Humane Society	2015	2015-08-31		IBR	Fulton, SF	San Francisco	California	37.7738	-122.462	37/39 NCCA	cCCS	AHY	600	Beached	Died
2119	Peninsula Humane Society	2015	2015-08-31			200 Nevada, Moss Beach	Moss Beach	California	37.5241	-122.517	37/39 NCCA	cCCS	Unk		Beached	Died
2120	Peninsula Humane Society	2015	2015-08-31			Hwy 1 x Corinado St, Cabrillo	Cabrillo	California	37.5008	-122.471	37/39 NCCA	cCCS	Unk	488	Beached	Died
2121	Peninsula Humane Society	2015	2015-08-31			Fitzgerald Marine Reserve, Moss Beach	Moss Beach	California	37.5215	-122.516	37/39 NCCA	cCCS	Unk		Injured	Died
2122	Peninsula Humane Society	2015	2015-09-01			200 Shoreside, Pacifica	Pacifica	California	37.5958	-122.508	37/39 NCCA	cCCS	Unk	400	Beached	Died
2123	Peninsula Humane Society	2015	2015-09-02			Graces, SF	San Francisco	California	37.7918	-122.413	37/39 NCCA	cCCS	Unk		Beached	Died
2124	Peninsula Humane Society	2015	2015-09-02			Black Sand Beach, SF	San Francisco	California	37.8242	-122.509	37/39 NCCA	cCCS	Unk		Beached	Died
2125	Peninsula Humane Society	2015	2015-09-02			Ocean Beach, SF	San Francisco	California	37.774	-122.512	37/39 NCCA	cCCS	Unk	320	Beached	Died
2126	Peninsula Humane Society	2015	2015-09-02			Radondo Beach, Half Moon Bay	Half Moon Bay	California	37.4393	-122.444	37/39 NCCA	cCCS	Unk	367	Beached	Died
2127	Peninsula Humane Society	2015	2015-09-02			Point Lobos x Balboa, SF	San Francisco	California	37.775	-122.512	37/39 NCCA	cCCS	Unk		Beached	Died
2128	Peninsula Humane Society	2015	2015-09-02			Point Lobos x Balboa, SF	San Francisco	California	37.775	-122.512	37/39 NCCA	cCCS	Unk	571	Beached	Died
2129	Peninsula Humane Society	2015	2015-09-03		IBR	Great Hwy x Pacheco, SF	San Francisco	California	37.7491	-122.509	37/39 NCCA	cCCS	HY	500	Beached	Released
2130	Peninsula Humane Society	2015	2015-09-03		IBR	Great Hwy x Pacheco, SF	San Francisco	California	37.7491	-122.509	37/39 NCCA	cCCS	AHY	740	Beached	Released
2131	Peninsula Humane Society	2015	2015-09-04		IBR	Fort Funston, SF	San Francisco	California	37.7137	-122.499	37/39 NCCA	cCCS	HY	365	Beached	Released
2132	Peninsula Humane Society	2015	2015-09-04			Hwy 1 x 1st St, Montara	Montara	California	37.5461	-122.514	37/39 NCCA	cCCS	Unk		Beached	Died
2133	Peninsula Humane Society	2015	2015-09-04			200 Nevada, Moss Beach	Moss Beach	California	37.5241	-122.517	37/39 NCCA	cCCS	Unk	733	Beached	Died
2134	Peninsula Humane Society	2015	2015-09-04			200 Nevada, Moss Beach	Moss Beach	California	37.5241	-122.517	37/39 NCCA	cCCS	Unk		Beached	Died
2135	Peninsula Humane Society	2015	2015-09-05		IBR	2000 Beach Blvd, Pacifica	Pacifica	California	37.6334	-122.494	37/39 NCCA	cCCS	AHY	640	Beached	Released
2136	Peninsula Humane Society	2015	2015-09-05		IBR	4000 Cabrillo Hwy, Pacifica	Pacifica	California	37.6201	-122.485	37/39 NCCA	cCCS	HY	370	Beached	Released
2137	Peninsula Humane Society	2015	2015-09-05		IBR	Ocean Beach x Pacheco, SF	San Francisco	California	37.749	-122.509	37/39 NCCA	cCCS	HY	437	Beached	Released
2138	Peninsula Humane Society	2015	2015-09-05			Pacifica State Beach, Pacifica	Pacifica	California	37.5989	-122.502	37/39 NCCA	cCCS	Unk	404	Beached	Died
2139	Peninsula Humane Society	2015	2015-09-05			Ocean Beach, SF	San Francisco	California	37.774	-122.512	37/39 NCCA	cCCS	Unk		Sick	Died
2140	Peninsula Humane Society	2015	2015-09-05			Beach Blvd x Clarendon, Pacifica	Pacifica	California	37.6299	-122.494	37/39 NCCA	cCCS	Unk	770	Beached	Died
2141	Peninsula Humane Society	2015	2015-09-06			399 W Point, Princeton	Princeton	California	37.5023	-122.493	37/39 NCCA	cCCS	Unk	370	Beached	Died
2142	Peninsula Humane Society	2015	2015-09-06		IBR	Pacheco x Ocean Beach, SF	San Francisco	California	37.749	-122.509	37/39 NCCA	cCCS	HY	670	Beached	Released
2143	Peninsula Humane Society	2015	2015-09-06			Ocean Beach x Sloat, SF	San Francisco	California	37.7342	-122.508	37/39 NCCA	cCCS	Unk	330	Beached	Died
2144	Peninsula Humane Society	2015	2015-09-06			1000 Metro Center, Foster City	Foster City	California	37.5582	-122.275	37/39 NCCA	cCCS	Unk		Sick	Died
2145	Peninsula Humane Society	2015	2015-09-06			Pescadero State Beach, Pescadero	Pescadero	California	37.2541	-122.416	37/39 NCCA	cCCS	Unk		Sick	Died
2146	Peninsula Humane Society	2015	2015-09-06			200 Nevada, Moss Beach	Moss Beach	California	37.5241	-122.517	37/39 NCCA	cCCS	Unk	350	Beached	Died
2147	Peninsula Humane Society	2015	2015-09-06		IBR	100 Alcatraz Ave, Half Moon Bay	Half Moon Bay	California	37.4922	-122.457	37/39 NCCA	cCCS	AHY	750	Beached	Died
2148	Peninsula Humane Society	2015	2015-09-07			Linda Mar Beach, Pacifica	Pacifica	California	37.5989	-122.502	37/39 NCCA	cCCS	Unk	330	Beached	Died
2149	Peninsula Humane Society	2015	2015-09-07		IBR	Alcatraz Ave, Half Moon Bay	Half Moon Bay	California	37.4913	-122.458	37/39 NCCA	cCCS	HY	400	Beached	Died
2150	Peninsula Humane Society	2015	2015-09-07		IBR	Miramontes Point Rd x S Maple Ave, Half Moon Bay	Half Moon Bay	California	37.4302	-122.436	37/39 NCCA	cCCS	AHY	930	Beached	Released
2151	Peninsula Humane Society	2015	2015-09-08			5400 Cabrillo Hwy, Pescadero	Pescadero	California	37.1587	-122.359	37/39 NCCA	cCCS	Unk	350	Sick	Died
2152	Peninsula Humane Society	2015	2015-09-08			Pacifica Palmetto Beach, Pacifica	Pacifica	California	37.6431	-122.495	37/39 NCCA	cCCS	Unk		Sick	Died
2153	Peninsula Humane Society	2015	2015-09-08			95 Kelly, Half Moon Bay	Half Moon Bay	California	37.4656	-122.446	37/39 NCCA	cCCS	Unk		Sick	Died
2154	Peninsula Humane Society	2015	2015-09-09			Half Moon Bay Beach, Half Moon Bay	Half Moon Bay	California	37.467	-122.447	37/39 NCCA	cCCS	Unk		Sick	Died
2155	Peninsula Humane Society	2015	2015-09-09			Fulton, SF	San Francisco	California	37.7738	-122.462	37/39 NCCA	cCCS	Unk	370	Sick	Died
2156	Peninsula Humane Society	2015	2015-09-09		IBR	Kelly Beach, Half Moon Bay	Half Moon Bay	California	37.467	-122.447	37/39 NCCA	cCCS	HY	430	Beached	Died
2157	Peninsula Humane Society	2015	2015-09-09			Ocean Beach, SF	San Francisco	California	37.774	-122.512	37/39 NCCA	cCCS	Unk	420	Beached	Died
2158	Peninsula Humane Society	2015	2015-09-09			95 Kelly, Half Moon Bay	Half Moon Bay	California	37.4656	-122.446	37/39 NCCA	cCCS	Unk		Sick	Died
2159	Peninsula Humane Society	2015	2015-09-09			95 Kelly, Half Moon Bay	Half Moon Bay	California	37.4656	-122.446	37/39 NCCA	cCCS	Unk		Beached	Died
2160	Peninsula Humane Society	2015	2015-09-09		IBR	Ocean Beach, SF	San Francisco	California	37.774	-122.512	37/39 NCCA	cCCS	HY	410	Beached	Released
2161	Peninsula Humane Society	2015	2015-09-09		IBR	2000 Carmelita Ave, San Carlos	San Carlos	California	37.5018	-122.271	37/39 NCCA	cCCS	HY	430	Beached	Died
2162	Peninsula Humane Society	2015	2015-09-10		IBR	Pacheco x Great Hwy, SF	San Francisco	California	37.749	-122.509	37/39 NCCA	cCCS	AHY	910	Beached	Died
2163	Peninsula Humane Society	2015	2015-09-11			Ocean Beach x Noriega, SF	San Francisco	California	37.774	-122.509	37/39 NCCA	cCCS	Unk		Injured	Died
2164	Peninsula Humane Society	2015	2015-09-11		IBR	Ocean x Noriega, SF	San Francisco	California	37.774	-122.509	37/39 NCCA	cCCS	HY	490	Beached	Died
2165	Peninsula Humane Society	2015	2015-09-11		IBR	Ocean x Noriega, SF	San Francisco	California	37.774	-122.509	37/39 NCCA	cCCS	HY	460	Beached	Died
2166	Peninsula Humane Society	2015	2015-09-12			5200 Coast Hwy, Pacifica	Pacifica	California	37.5972	-122.504	37/39 NCCA	cCCS	Unk		Injured	Died
2167	Peninsula Humane Society	2015	2015-09-12			Esplanade Beach, Pacifica	Pacifica	California	37.6543	-122.493	37/39 NCCA	cCCS	Unk	750	Emaciated	Died
2168	Peninsula Humane Society	2015	2015-09-12			100 Mirada, Half Moon Bay	Half Moon Bay	California	37.4932	-122.457	37/39 NCCA	cCCS	Unk		Emaciated	Died
2169	Peninsula Humane Society	2015	2015-09-12			85 Kelly, Half Moon Bay	Half Moon Bay	California	37.4653	-122.445	37/39 NCCA	cCCS	Unk		Beached	Died
2170	Peninsula Humane Society	2015	2015-09-12		IBR	Half Moon Bay Beach, Half Moon Bay	Half Moon Bay	California	37.467	-122.447	37/39 NCCA	cCCS	HY	500	Beached	Died
2171	Peninsula Humane Society	2015	2015-09-13		IBR	Pomponio State Beach, San Gregorio	San Gregorio	California	37.2986	-122.406	37/39 NCCA	cCCS	AHY	650	Beached	Died
2172	Peninsula Humane Society	2015	2015-09-13			Unknown - After Hours Dropoff	Unknown	California			CA	unk	Unk	590	Beached	Died
2173	Peninsula Humane Society	2015	2015-09-13		IBR	5200 Coast Hwy, Pacifica	Pacifica	California	37.5972	-122.504	37/39 NCCA	cCCS	HY	490	Beached	Released
2174	Peninsula Humane Society	2015	2015-09-13		IBR	Fort Funston, SF	San Francisco	California	37.7137	-122.499	37/39 NCCA	cCCS	AHY	740	Beached	Died
2175	Peninsula Humane Society	2015	2015-09-13			Miramontes Point Rd, Half Moon Bay	Half Moon Bay	California	37.4336	-122.441	37/39 NCCA	cCCS	Unk		Beached	Died
2176	Peninsula Humane Society	2015	2015-09-13			Montara State Beach, Pacifica	Pacifica	California	37.5517	-122.512	37/39 NCCA	cCCS	Unk		Beached	Died
2177	Peninsula Humane Society	2015	2015-09-13		IBR	Hwy 1 x Pescadero Creek, Pescadero	Pescadero	California	37.2599	-122.414	37/39 NCCA	cCCS	AHY	760	Beached	Died
2178	Peninsula Humane Society	2015	2015-09-13			Mussel Rock Beach, Pacifica	Pacifica	California	37.6717	-122.496	37/39 NCCA	cCCS	Unk		Beached	Died
2179	Peninsula Humane Society	2015	2015-09-14			Beach Blvd x Elder Ln, Pacifica	Pacifica	California	37.6303	-122.494	37/39 NCCA	cCCS	Unk		Beached	Died
2180	Peninsula Humane Society	2015	2015-09-14		IBR	Sloat x Ocean, SF	San Francisco	California	37.7354	-122.507	37/39 NCCA	cCCS	AHY	680	Beached	Died
2181	Peninsula Humane Society	2015	2015-09-14		IBR	200 Naomi, Pacifica	Pacifica	California	37.6128	-122.48	37/39 NCCA	cCCS	AHY	760	Fishline	Died
2182	Peninsula Humane Society	2015	2015-09-15			Young Hwy 1, Half Moon Bay	Half Moon Bay	California	37.485	-122.454	37/39 NCCA	cCCS	Unk		Beached	Died
2183	Peninsula Humane Society	2015	2015-09-16			600 Purissima, Half Moon Bay	Half Moon Bay	California	37.4626	-122.431	37/39 NCCA	cCCS	Unk		Sick	Died
2184	Peninsula Humane Society	2015	2015-09-16		IBR	Linda Mar Beach, Pacifica	Pacifica	California	37.5989	-122.502	37/39 NCCA	cCCS	AHY	810	Beached	Died
2185	Peninsula Humane Society	2015	2015-09-16			1000 N Access Rd, South San Francisco	San Francisco	California	37.6364	-122.386	37/39 NCCA	cCCS	Unk	470	Beached	Died
2186	Peninsula Humane Society	2015	2015-09-18			8000 Cabrillo Hwy, Pacifica	Pacifica	California	37.6104	-122.493	37/39 NCCA	cCCS	Unk		Beached	Died
2187	Peninsula Humane Society	2015	2015-09-18			Fort Funston, SF	San Francisco	California	37.7137	-122.499	37/39 NCCA	cCCS	Unk	640	Beached	Died
2188	Peninsula Humane Society	2015	2015-09-18			Fort Funston, SF	San Francisco	California	37.7137	-122.499	37/39 NCCA	cCCS	Unk	660	Beached	Died
2189	Peninsula Humane Society	2015	2015-09-18			Venice Beach, Half Moon Bay	Half Moon Bay	California	37.4795	-122.451	37/39 NCCA	cCCS	Unk	430	Beached	Died
2190	Peninsula Humane Society	2015	2015-09-18		IBR	Linda Mar Beach, Pacifica	Pacifica	California	37.5989	-122.502	37/39 NCCA	cCCS	AHY	700	Beached	Died
2191	Peninsula Humane Society	2015	2015-09-18			100 Great Hwy x Beach Chalet, SF	San Francisco	California	37.7759	-122.512	37/39 NCCA	cCCS	Unk		Injured	Died
2192	Peninsula Humane Society	2015	2015-09-19			Ocean Beach, SF	San Francisco	California	37.774	-122.512	37/39 NCCA	cCCS	Unk	420	Beached	Died
2193	Peninsula Humane Society	2015	2015-09-19			200 Nevada, Moss Beach	Moss Beach	California	37.5241	-122.517	37/39 NCCA	cCCS	Unk	340	Beached	Died
2194	Peninsula Humane Society	2015	2015-09-19			Young x Cabrillo, Half Moon Bay	Half Moon Bay	California	37.485	-122.454	37/39 NCCA	cCCS	Unk	330	Injured	Died
2195	Peninsula Humane Society	2015	2015-09-20		IBR	Unknown, Unknown	Unknown	California			CA	unk	HY	430	Beached	Released
2196	Peninsula Humane Society	2015	2015-09-20			Esplanade x Lands End Beach Area, Pacifica	Pacifica	California	37.6543	-122.493	37/39 NCCA	cCCS	Unk		Sick	Died
2197	Peninsula Humane Society	2015	2015-09-20			Pacifica Pier, Pacifica	Pacifica	California	37.6334	-122.495	37/39 NCCA	cCCS	Unk		Beached	Died
2198	Peninsula Humane Society	2015	2015-09-20			Ocean Beach, SF	San Francisco	California	37.774	-122.512	37/39 NCCA	cCCS	Unk		Beached	Died
2199	Peninsula Humane Society	2015	2015-09-20		IBR	Ocean Beach, SF	San Francisco	California	37.774	-122.512	37/39 NCCA	cCCS	AHY	630	Beached	Died
2200	Peninsula Humane Society	2015	2015-09-20		IBR	Mavericks Beach, Half Moon Bay	Half Moon Bay	California	37.4956	-122.497	37/39 NCCA	cCCS	AHY	670	Beached	Died
2201	Peninsula Humane Society	2015	2015-09-20			Pillar Point Harbor, Half Moon Bay	Half Moon Bay	California	37.503	-122.483	37/39 NCCA	cCCS	Unk		Fishline	Died
2202	Peninsula Humane Society	2015	2015-09-20			Kelly Beach, Half Moon Bay	Half Moon Bay	California	37.467	-122.447	37/39 NCCA	cCCS	Unk		Beached	Died
2203	Peninsula Humane Society	2015	2015-09-20		IBR	Pacifica Pier, Pacifica	Pacifica	California	37.6334	-122.495	37/39 NCCA	cCCS	HY	640	Beached	Released
2204	Peninsula Humane Society	2015	2015-09-21		IBR	Utah St, South San Francisco	San Francisco	California	37.7082	-122.394	37/39 NCCA	cCCS	HY	610	Beached	Released
2205	Peninsula Humane Society	2015	2015-09-21		IBR	Crissy Fields Beach, SF	San Francisco	California	37.805	-122.464	37/39 NCCA	cCCS	HY	600	Beached	Died
2206	Peninsula Humane Society	2015	2015-09-21		IBR	Ocean Beach x Taraval, SF	San Francisco	California	37.7426	-122.485	37/39 NCCA	cCCS	Unk	610	Beached	Unk
2207	Peninsula Humane Society	2015	2015-09-21			Martins Beach, Half Moon Bay	Half Moon Bay	California	37.3753	-122.408	37/39 NCCA	cCCS	Unk	660	Beached	Died
2208	Peninsula Humane Society	2015	2015-09-21			Ocean Beach, SF	San Francisco	California	37.774	-122.512	37/39 NCCA	cCCS	Unk	690	Beached	Died
2209	Peninsula Humane Society	2015	2015-09-22			200 Princeton Ave, Half Moon Bay	Half Moon Bay	California	37.5034	-122.491	37/39 NCCA	cCCS	Unk		Beached	Died
2210	Peninsula Humane Society	2015	2015-09-22		IBR	Fort Funston, SF	San Francisco	California	37.7137	-122.499	37/39 NCCA	cCCS	AHY	710	Injured	Died
2211	Peninsula Humane Society	2015	2015-09-22		IBR	Linda Mar Beach, Pacifica	Pacifica	California	37.5989	-122.502	37/39 NCCA	cCCS	AHY	600	Beached	Died
2212	Peninsula Humane Society	2015	2015-09-22		IBR	Fulton, SF	San Francisco	California	37.7738	-122.462	37/39 NCCA	cCCS	Unk	660	Beached	Died
2213	Peninsula Humane Society	2015	2015-09-22			Fulton, SF	San Francisco	California	37.7738	-122.462	37/39 NCCA	cCCS	Unk	640	Beached	Died
2214	Peninsula Humane Society	2015	2015-09-22		IBR	Great Hwy, SF	San Francisco	California	37.7524	-122.51	37/39 NCCA	cCCS	HY	380	Beached	Released
2215	Peninsula Humane Society	2015	2015-09-22			6175 La Honda, La Honda	La Honda	California	37.3193	-122.301	37/39 NCCA	cCCS	Unk		Beached	Died
2216	Peninsula Humane Society	2015	2015-09-23		IBR	2100 Beach Blvd, Pacifica	Pacifica	California	37.6334	-122.494	37/39 NCCA	cCCS	AHY	630	Beached	Died
2217	Peninsula Humane Society	2015	2015-09-23		IBR	Ocean Beach, SF	San Francisco	California	37.774	-122.512	37/39 NCCA	cCCS	AHY	700	Beached	Died
2218	Peninsula Humane Society	2015	2015-09-23		IBR	Ocean Beach, SF	San Francisco	California	37.774	-122.512	37/39 NCCA	cCCS	AHY	770	Beached	Died
2219	Peninsula Humane Society	2015	2015-09-23			Surfers Beach Hwy x Coronado, Half Moon Bay	Half Moon Bay	California	37.5008	-122.47	37/39 NCCA	cCCS	Unk	720	Beached	Died
2220	Peninsula Humane Society	2015	2015-09-23			Linda Mar Beach, Pacifica	Pacifica	California	37.5989	-122.502	37/39 NCCA	cCCS	Unk	380	Injured	Died
2221	Peninsula Humane Society	2015	2015-09-23			Marshalls Beach, SF	San Francisco	California	37.8017	-122.48	37/39 NCCA	cCCS	Unk	690	Beached	Died
2222	Peninsula Humane Society	2015	2015-09-24		IBR	JFK, SF	San Francisco	California	37.7704	-122.511	37/39 NCCA	cCCS	AHY	770	Beached	Released
2223	Peninsula Humane Society	2015	2015-09-24			Ocean Beach, SF	San Francisco	California	37.774	-122.512	37/39 NCCA	cCCS	Unk	640	Beached	Died
2224	Peninsula Humane Society	2015	2015-09-24		IBR	Rockaway Beach, Pacifica	Pacifica	California	37.6081	-122.498	37/39 NCCA	cCCS	AHY	770	Fishline	Released
2225	Peninsula Humane Society	2015	2015-09-25			1 Johnson Pier, Half Moon Bay	Half Moon Bay	California	37.5029	-122.482	37/39 NCCA	cCCS	Unk	380	Injured	Died
2226	Peninsula Humane Society	2015	2015-09-25			Young Ave x Hwy 1, Half Moon Bay	Half Moon Bay	California	37.485	-122.454	37/39 NCCA	cCCS	Unk		Beached	Died
2227	Peninsula Humane Society	2015	2015-09-25			Martins Beach, Half Moon Bay	Half Moon Bay	California	37.3753	-122.408	37/39 NCCA	cCCS	Unk		Beached	Died
2228	Peninsula Humane Society	2015	2015-09-26			Hyde x Jefferson, SF	San Francisco	California	37.8076	-122.421	37/39 NCCA	cCCS	Unk		Beached	Died
2229	Peninsula Humane Society	2015	2015-09-26		IBR	Great Hwy x JFK, SF	San Francisco	California	37.7704	-122.511	37/39 NCCA	cCCS	AHY	640	Beached	Died
2230	Peninsula Humane Society	2015	2015-09-27		IBR	Mori Point, Pacifica	Pacifica	California	37.6159	-122.498	37/39 NCCA	cCCS	HY	390	Beached	Died
2231	Peninsula Humane Society	2015	2015-09-27		IBR	Magellan Ave x Hwy 1, Half Moon Bay	Half Moon Bay	California	37.4957	-122.463	37/39 NCCA	cCCS	HY	490	Beached	Released
2232	Peninsula Humane Society	2015	2015-09-27			Thornton Beach, Daly City	Daly City	California	37.6981	-122.496	37/39 NCCA	cCCS	Unk		Beached	Died
2233	Peninsula Humane Society	2015	2015-09-27		IBR	Thornton Beach, Daly City	Daly City	California	37.6981	-122.496	37/39 NCCA	cCCS	AHY	680	Beached	Released
2234	Peninsula Humane Society	2015	2015-09-27		IBR	Miramontes Pt Rd, Half Moon Bay	Half Moon Bay	California	37.4336	-122.441	37/39 NCCA	cCCS	HY	450	Beached	Died
2235	Peninsula Humane Society	2015	2015-09-28			Fulton, SF	San Francisco	California	37.7738	-122.462	37/39 NCCA	cCCS	Unk	470	Beached	Died
2236	Peninsula Humane Society	2015	2015-09-28			Baker Beach, SF	San Francisco	California	37.7936	-122.484	37/39 NCCA	cCCS	Unk	450	Beached	Died
2237	Peninsula Humane Society	2015	2015-09-28			Baker Beach, SF	San Francisco	California	37.7936	-122.484	37/39 NCCA	cCCS	Unk		Beached	Died
2238	Peninsula Humane Society	2015	2015-09-29			Sams Chowder House, Half Moon Bay	Half Moon Bay	California	37.5021	-122.476	37/39 NCCA	cCCS	Unk	490	Sick	Died
2239	Peninsula Humane Society	2015	2015-09-29			Mussel Rock Beach, Pacifica	Pacifica	California	37.6717	-122.496	37/39 NCCA	cCCS	Unk	540	Beached	Died
2240	Peninsula Humane Society	2015	2015-09-30			Dunes Beach, Half Moon Bay	Half Moon Bay	California	37.4754	-122.448	37/39 NCCA	cCCS	Unk	430	Sick	Died
2241	Peninsula Humane Society	2015	2015-09-30		IBR	Great Hwy x JFK, SF	San Francisco	California	37.7704	-122.511	37/39 NCCA	cCCS	AHY	630	Beached	Died
2242	Peninsula Humane Society	2015	2015-09-30		IBR	Marina, SF	San Francisco	California	37.8064	-122.438	37/39 NCCA	cCCS	HY	630	Beached	Died
2243	Peninsula Humane Society	2015	2015-09-30		IBR	1200 Danmann, Pacifica	Pacifica	California	37.5961	-122.509	37/39 NCCA	cCCS	HY	390	Fishline	Died
2244	Peninsula Humane Society	2015	2015-10-01		IBR	Hwy 1 x Coronado, Half Moon Bay	Half Moon Bay	California	37.5008	-122.471	37/39 NCCA	cCCS	AHY	610	Beached	Died
2245	Peninsula Humane Society	2015	2015-10-02		IBR	Miramar Beach, Half Moon Bay	Half Moon Bay	California	37.4933	-122.46	37/39 NCCA	cCCS	AHY	660	Beached	Died
2246	Peninsula Humane Society	2015	2015-10-02			Miramar Beach, Half Moon Bay	Half Moon Bay	California	37.4933	-122.46	37/39 NCCA	cCCS	Unk	490	Beached	Died
2247	Peninsula Humane Society	2015	2015-10-02		IBR	Unknown, Half Moon Bay	Half Moon Bay	California	37.4626	-122.446	37/39 NCCA	cCCS	AHY	710	Beached	Died
2248	Peninsula Humane Society	2015	2015-10-03		IBR	Fort Funston, SF	San Francisco	California	37.7137	-122.499	37/39 NCCA	cCCS	HY	460	Beached	Released
2249	Peninsula Humane Society	2015	2015-10-03			Thornton, Daly City	Daly City	California	37.6981	-122.496	37/39 NCCA	cCCS	Unk		Beached	Died
2250	Peninsula Humane Society	2015	2015-10-03			Fort Funston, SF	San Francisco	California	37.7137	-122.499	37/39 NCCA	cCCS	Unk	470	Injured	Died
2251	Peninsula Humane Society	2015	2015-10-03			Fort Funston, SF	San Francisco	California	37.7137	-122.499	37/39 NCCA	cCCS	Unk		Beached	Died
2252	Peninsula Humane Society	2015	2015-10-03			Fort Funston, SF	San Francisco	California	37.7137	-122.499	37/39 NCCA	cCCS	Unk		Beached	Died
2253	Peninsula Humane Society	2015	2015-10-03			Venice Beach, Half Moon Bay	Half Moon Bay	California	37.4795	-122.451	37/39 NCCA	cCCS	Unk		Beached	Died
2254	Peninsula Humane Society	2015	2015-10-03		IBR	5200 Coast Hwy, Pacifica	Pacifica	California	37.5972	-122.504	37/39 NCCA	cCCS	AHY	770	Beached	Died
2255	Peninsula Humane Society	2015	2015-10-04			Hwy 1 x Pescadero Creek, Pescadero	Pescadero	California	37.2599	-122.414	37/39 NCCA	cCCS	Unk		Injured	Died
2256	Peninsula Humane Society	2015	2015-10-04			Unknown, San Mateo	San Mateo	California	37.5744	-122.304	37/39 NCCA	cCCS	Unk		Beached	Died
2257	Peninsula Humane Society	2015	2015-10-04			Point Lobos x Merrie, SF	San Francisco	California	37.7807	-122.514	37/39 NCCA	cCCS	Unk		Beached	Died
2258	Peninsula Humane Society	2015	2015-10-04			Fort Funston, SF	San Francisco	California	37.7137	-122.499	37/39 NCCA	cCCS	Unk	720	Beached	Died
2259	Peninsula Humane Society	2015	2015-10-04			100 Kelly Ave, Half Moon Bay	Half Moon Bay	California	37.4648	-122.444	37/39 NCCA	cCCS	Unk	610	Beached	Died
2260	Peninsula Humane Society	2015	2015-10-04		IBR	Great Hwy, SF	San Francisco	California	37.7524	-122.51	37/39 NCCA	cCCS	AHY	680	Beached	Released
2261	Peninsula Humane Society	2015	2015-10-04			Great Hwy x JFK, SF	San Francisco	California	37.7704	-122.511	37/39 NCCA	cCCS	Unk	430	Beached	Died
2262	Peninsula Humane Society	2015	2015-10-04			Great Hwy, SF	San Francisco	California	37.7524	-122.51	37/39 NCCA	cCCS	Unk		Beached	Died
2263	Peninsula Humane Society	2015	2015-10-05		IBR	Candlestick Park, SF	San Francisco	California	37.7133	-122.386	37/39 NCCA	cCCS	AHY	710	Beached	Released
2264	Peninsula Humane Society	2015	2015-10-05			Terry A Francois x Illinois, SF	San Francisco	California	37.7644	-122.388	37/39 NCCA	cCCS	Unk	620	Beached	Died
2265	Peninsula Humane Society	2015	2015-10-05			Rosevelt Beach, Half Moon Bay	Half Moon Bay	California	37.4876	-122.455	37/39 NCCA	cCCS	Unk		Beached	Died
2266	Peninsula Humane Society	2015	2015-10-05			Broadway x Princeton, El Granada	El Granada	California	37.5041	-122.487	37/39 NCCA	cCCS	Unk		Beached	Died
2267	Peninsula Humane Society	2015	2015-10-05			531 Obispo, EL Granada	El Granada	California	37.5021	-122.47	37/39 NCCA	cCCS	Unk	420	Beached	Died
2268	Peninsula Humane Society	2015	2015-10-06		IBR	Aquatic Park, SF	San Francisco	California	37.8099	-122.426	37/39 NCCA	cCCS	AHY	610	Beached	Died
2269	Peninsula Humane Society	2015	2015-10-07			Rockaway Beach, Pacifica	Pacifica	California	37.6081	-122.498	37/39 NCCA	cCCS	Unk	600	Beached	Died
2270	Peninsula Humane Society	2015	2015-10-07			1901 J-Hart Clinton, San Mateo	San Mateo	California	37.5716	-122.297	37/39 NCCA	cCCS	Unk	590	Beached	Died
[truncated: 1,366 more rows]

## Sheet: Metadata
S1 Dataset. Data collected on common murres taken in by bird rehabilitation centers in California, Oregon, Washington and Alaska.
Only data collected during the study period May 1, 2015 to April 30, 2016 are included in this database.
Birds taken in are usually live (but injured or too weak to fly away) birds brought in to bird rehabilitation or animal rescue centers for emergency care.
Column	Abbreviation	Stands for	Definition
Rehab center			Rehabilitation ("Rehab") center from which data was obtained, see S1 Table
Intake year			As stated
Intake date			As stated
Transfer source			Rehab centers that transferred murres to other facilities equipped to handle seabirds.
Transfer to			Rehab centers that received murres from other facilities
Location found			Specific location reported by finder
Location city			Nearest city location
Location state			As stated
Age	AHY	After hatch year	Adult (could also be sub adult, i.e., after 2nd yr (ASY) or 3rd yr (ATY))
	HY	Hatch year	includes those recorded as nestlings, babies, fledglings or juveniles
	SubAd	Sub-Adult	reported as sub adult, or ASY or ATY
	Unk	Unknown
Mass			in grams
Finding	Beached	Found on beach or shore	Found on beaches, with no accompanying information as to cause ( includes "orphans" and "unknown")
	DOA	Dead on arrival	As stated
	Emaciated	Emaciated	97% of category reported as emaciated or thin, includes others with secondary issues (e.g., injured, tangled in fishing gear)
	FishLine	fishing line	reported to have fishing line or hook on or in bird
	Grounded	Grounded	found inland on ground
	Injured	Injured	injury found, e.g., broken wing, laceration, etc.
	Oiled	Oiled	Brought in due to being oiled or notes report having small amount of oil on feathers
	Other	Other type of problem	Poor condition, blind, external parasites, etc.
	Sick	Sick	Few details, simply listed as sick, or both sick and weak
	Unk	Unknown	No details on why birds were brought to rehab center or findings there
	Weak	Weak	Bird in "Weak" condition, generally meaning lethargic, has difficulty walking, flying or escaping from capture
Fate	Died	Died	DOA or died after being brought in for care, sometimes by euthanization
	Released	Released	Released (most often after rehabilitation, but includes many released because no capacity for treatment at rehab centers)
	Unk	Unknown	no outcome reported
Latitude			latitude of capture in decimal degrees
Longitude			longitude of capture in decimal degrees
Lat_Zone	32/34 SCA	southern California (CA)	latitude zones on coast for beach surveys, from south to north (Start/Stop of latitude given for US West Coast, eg. 32/34 degrees)
	34/37 SCCA	south-central CA
	37/39 NCCA	northcentral CA
	39/42 NCA	northern CA
	CA	CA (unknown position)
	42/44 SOR	southern Oregon (OR)
	44/46 NOR	northern OR
	46/47 SWA	southern Washington (WA)
	47/48 NWA	northern WA
	WA	WA (position unknown)
	48/50 BC	British Columbia
	SEAK	Southeast Alaska	inside waters
	PWS	Prince William Sound	inside waters
	COOK	Cook Inlet	inside waters
	NGOA	northern Gulf of Alaska	open ocean waters
	UNK	unknown location
Ocean_area	GOA	Gulf of Alaska	Oceaographic marine areas
	CCS	California Current System (CCS)
	nCCS	northern CCS
	cCCS	central CCS
	sCCS	southern CCS
