# Supplementary material for: Extreme mortality and reproductive failure of common murres resulting from the northeast Pacific marine heatwave of 2014-2016
Source: PLoS One. 2020 Jan 15;15(1):e0226087. doi: 10.1371/journal.pone.0226087 (PMC6961838; doi:10.1371/journal.pone.0226087)
Supplement: S2 Dataset — (XLSX) [file pone.0226087.s008.xlsx]

## Sheet: META
S2 Dataset. Beach survey data on common murres summarized monthly, including survey effort, counts, and 95% CIs of mean murre encounter rate.
Meta data
Data is from the COASST (coasst@uw.edu) program and consists of beached bird survey grouped to month and region level from the establishment of COASST surveys in that region through to the end of 2016
Data is concerned with counts and relative densities (per km of survey effort) of Murres: Common Murre (Uria aalge), Thick-billed Murre (Uria lomvia), unknown Murre (Uria sp.)
Bootstrap 95% CI's of mean encounter rate were generated by resampling survey-specific encounter rate within each month and region
Information is given as
COLNAME	DESCRIPTION
region	Spatial region (see below for more details)
year	Year (numeric)
month	Month of Year (numeric)
n.surv	Number of surveys carried out that month/region
n.beach	Number of unique beach segments surveyed that month/region
b.km	Summed survey effort in km
n.murre	Summed count of beached Murres (Common, Thick-billed, Unknown Murre combined)
mean.er	Mean of bootstrapped mean encounter rate (murre carcasses per km of beach surveyed)
median.er	Median of bootstrapped mean encounter rate
low.er	Lower bound of 95% CI of mean encounter rate from bootstrap permutations
high.er	Upper bound of 95% CI of mean encounter rate from bootstrap permutations
Counts are given for the following regions
REGION	Description of extent	Established
Chukchi Sea	Alaskan beach locations north of the Bering Strait, extending as far north as Utqiagvik. Beaches sparsely located	2009-06-01
Bering Sea	Alaskan beach locations along the east coast of the Bering Sea, extending from the tip of the Alaskan Peninsula, along the Bering Sea coastline to Nome, including beaches on the Pribilof Islands, St Matthew and St Lawrence Islands. Beaches sparsely located	2006-06-01
Aleutian Islands	Beach locations arrayed among several of the Aleutian Islands, namely Buldir, Adak, Kasatochi, Unalaska and Aiktak Islands	2006-05-01
Gulf of AK	Beach locations along the Alaskan mainland, extending from the Alaska Peninsula (southern coastline), Kodiak Island, throughout Cook Inlet and the outer coast of the Kenai Peninsula, and sparsely located in Prince Willam Sound. Surveyed beaches concentrated within Cook Inlet around Homer, Kodiak Island and the outer coast of the Kenai Peninsula	2005-08-01
Southeast AK	Beach locations in southeast Alaska, extending from Skagway to Ketchikan, primarily along the inside waters of SE Alaska. Surveyed beaches mostly concentrated around Gustavus, Skagway, Juneau and Sitka	2006-06-01
Salish Sea	Beach locations throughout the Salish Sea, extending along the US coastline of the Strait of Juan de Fuca, San Juan Islands and Puget Sound.	1999-01-01
Northern WA	Beach locations along the northernmost portion of the Washington outer coast, extending from Cape Flattery (48.39N, -124.73E) to the Copalis River Mouth (47.14N, -124.18E)	1999-12-01
Southern WA	Beach locations along the southernmost portion of the Washington outer coast, extending from the Copalis River Mouth (47.14N, -124.18E) to the washington side of the Columbia River Mouth (46.27N, -124.08E)	1999-12-01
Northern OR	Beach locations along the northernmost portion of the Oregon coast, extending from the Columbia River Mouth to Heceta Head (44.14N, -124.13E)	2001-01-01
Southern OR	Beach locations along the southernmost portion of the Oregon coast, extending from Heceta Head (44.14N, -124.13E) to the California Border (42N, -124.21E)	2001-11-01
Northern CA	Beach locations along the California coastline from the California:Oregon boder (42N, -124.21E) south to Elk (39.13N, -123.72E) in Mendocino county	2006-09-01
Contact for more information	Julia Parrish [jparrish@uw.edu], Timothy Jones [timothy.t.jones@googlemail.com], or Hillary Burgess [hkb10@uw.edu]
	University of Washington, School of Aquatic and Fishery Sciences, COASST, Box 355020, Seattle, WA 98195-5020

## Sheet: Piatt Supplementary Data - COAS
S1 Dataset. COASST survey data summarized on a monthly basis, including survey effort, counts of Murres (Common, Thick-billed and unknown murre), and 95% CIs of mean murre encounter rate at the month-region scale.
region	year	month	n.surv	n.beach	b.km	n.murre	mean.er	median.er	low.er	high.er
Aleutian Islands	2006	5	2	2	1.4	0	0	0	0	0
Aleutian Islands	2006	6	10	4	8.3	1	0.0915	0	0	0.5
Aleutian Islands	2006	7	13	5	11.9	0	0	0	0	0
Aleutian Islands	2006	8	16	9	15.2	1	0.0642222	0	0	0.222222
Aleutian Islands	2006	9	3	3	3.7	0	0	0	0	0
Aleutian Islands	2006	10	1	1	2.3	0	0	0	0	0
Aleutian Islands	2006	11	1	1	2.3	0	0	0	0	0
Aleutian Islands	2007	1	1	1	2.3	0	0	0	0	0
Aleutian Islands	2007	3	1	1	2.3	0	0	0	0	0
Aleutian Islands	2007	4	1	1	2.3	0	0	0	0	0
Aleutian Islands	2007	5	2	1	4.6	0	0	0	0	0
Aleutian Islands	2007	6	17	9	15.8	5	0.424833	0.444444	0	1
Aleutian Islands	2007	7	13	8	12.7	3	0.22875	0	0	0.75
Aleutian Islands	2007	8	12	7	13	0	0	0	0	0
Aleutian Islands	2007	9	3	2	5.4	0	0	0	0	0
Aleutian Islands	2008	5	4	4	3.6	0	0	0	0	0
Aleutian Islands	2008	6	8	6	8.7	2	0.25	0.333333	0	0.666667
Aleutian Islands	2008	7	8	6	8.3	4	0.514667	0.666667	0	2
Aleutian Islands	2008	8	5	4	4.9	0	0	0	0	0
Aleutian Islands	2009	5	2	2	3.6	0	0	0	0	0
Aleutian Islands	2009	6	13	7	15.2	10	1.07175	0.964286	0	2.89286
Aleutian Islands	2009	7	11	6	13.2	2	0.131667	0	0	0.47619
Aleutian Islands	2009	8	8	6	10.5	4	0.501333	0.666667	0	1.33333
Aleutian Islands	2009	9	1	1	2.3	0	0	0	0	0
Aleutian Islands	2010	5	4	3	6	0	0	0	0	0
Aleutian Islands	2010	6	15	8	14.5	11	0.928594	0.875	0	2.15625
Aleutian Islands	2010	7	19	8	21.7	6	0.429563	0.375	0	1.25
Aleutian Islands	2010	8	16	8	16.8	5	0.310125	0.125	0	1.125
Aleutian Islands	2010	9	1	1	2.3	0	0	0	0	0
Aleutian Islands	2011	5	4	2	8.2	2	0.398462	0	0	1.53846
Aleutian Islands	2011	6	12	6	15.5	2	0.239128	0.128205	0	0.794872
Aleutian Islands	2011	7	11	6	13.2	0	0	0	0	0
Aleutian Islands	2011	8	8	6	10.9	0	0	0	0	0
Aleutian Islands	2011	9	2	2	3.6	0	0	0	0	0
Aleutian Islands	2012	5	3	2	5.9	0	0	0	0	0
Aleutian Islands	2012	6	12	9	13.72	0	0	0	0	0
Aleutian Islands	2012	7	10	6	10.9	0	0	0	0	0
Aleutian Islands	2012	8	9	6	13.2	1	0.144375	0	0	0.416667
Aleutian Islands	2012	9	1	1	1.3	0	0	0	0	0
Aleutian Islands	2013	3	3	3	3.82	0	0	0	0	0
Aleutian Islands	2013	4	1	1	2.3	0	0	0	0	0
Aleutian Islands	2013	5	2	1	4.6	0	0	0	0	0
Aleutian Islands	2013	6	16	7	16.2	1	0.0707143	0	0	0.357143
Aleutian Islands	2013	7	12	9	14.11	0	0	0	0	0
Aleutian Islands	2013	8	11	8	13.04	0	0	0	0	0
Aleutian Islands	2013	9	3	2	6.54	0	0	0	0	0
Aleutian Islands	2013	10	2	2	3.66	0	0	0	0	0
Aleutian Islands	2013	11	1	1	1.72	0	0	0	0	0
Aleutian Islands	2014	1	2	2	3.66	0	0	0	0	0
Aleutian Islands	2014	2	2	2	3.66	0	0	0	0	0
Aleutian Islands	2014	4	1	1	1.72	0	0	0	0	0
Aleutian Islands	2014	5	3	3	3.12	0	0	0	0	0
Aleutian Islands	2014	6	10	6	8.2	1	0.205	0	0	0.666667
Aleutian Islands	2014	7	10	5	9.92	0	0	0	0	0
Aleutian Islands	2014	8	6	5	6.3	0	0	0	0	0
Aleutian Islands	2014	9	1	1	1.72	0	0	0	0	0
Aleutian Islands	2014	11	2	1	3.44	0	0	0	0	0
Aleutian Islands	2015	5	1	1	1.72	0	0	0	0	0
Aleutian Islands	2015	6	7	4	5.9	2	0.220769	0	0	0.769231
Aleutian Islands	2015	7	9	4	8.5	3	0.635	0.5	0	2
Aleutian Islands	2015	8	6	5	6.62	0	0	0	0	0
Aleutian Islands	2015	9	1	1	1.72	0	0	0	0	0
Aleutian Islands	2015	10	2	2	2.75	2	0.518557	0.515464	0	1.03093
Aleutian Islands	2015	11	1	1	1.94	0	0	0	0	0
Aleutian Islands	2015	12	1	1	1.72	0	0	0	0	0
Aleutian Islands	2016	1	2	2	2.75	0	0	0	0	0
Aleutian Islands	2016	2	1	1	1.72	1	0.581395	0.581395	0.581395	0.581395
Aleutian Islands	2016	3	2	2	2.53	2	0.570349	0.581395	0	1.16279
Aleutian Islands	2016	4	1	1	0.81	0	0	0	0	0
Aleutian Islands	2016	5	3	3	2.6	6	2.41984	2.42949	1.53846	3.75
Aleutian Islands	2016	6	9	5	8.92	1	0.2324	0	0	0.8
Aleutian Islands	2016	7	9	5	9.14	0	0	0	0	0
Aleutian Islands	2016	8	8	6	9.15	1	0.256	0.333333	0	1
Aleutian Islands	2016	11	2	2	3.66	2	0.548364	0.54843	0.515464	0.581395
Bering Sea	2006	6	3	2	3	0	0	0	0	0
Bering Sea	2006	7	9	6	8.8	0	0	0	0	0
Bering Sea	2006	8	11	6	10.7	1	0.0893333	0	0	0.333333
Bering Sea	2006	9	8	6	7.6	0	0	0	0	0
Bering Sea	2006	10	2	2	1.8	0	0	0	0	0
Bering Sea	2006	11	6	6	5.8	0	0	0	0	0
Bering Sea	2006	12	4	4	4	0	0	0	0	0
Bering Sea	2007	1	2	2	2	0	0	0	0	0
Bering Sea	2007	2	6	6	5.8	0	0	0	0	0
Bering Sea	2007	3	6	6	5.8	0	0	0	0	0
Bering Sea	2007	4	4	4	4	0	0	0	0	0
Bering Sea	2007	5	8	8	8.4	0	0	0	0	0
Bering Sea	2007	6	6	6	5.8	0	0	0	0	0
Bering Sea	2007	7	12	8	12.4	2	0.163173	0.138889	0	0.42735
Bering Sea	2007	8	10	6	10.6	5	0.508167	0.5	0.166667	0.833333
Bering Sea	2007	9	8	8	8.5	0	0	0	0	0
Bering Sea	2007	10	5	5	5.4	6	0.919385	0.923077	0	2.30769
Bering Sea	2007	11	2	2	1.8	1	0.556667	0.555556	0	1.11111
Bering Sea	2007	12	2	2	1.8	1	0.559444	0.555556	0	1.11111
Bering Sea	2008	1	2	2	1.8	0	0	0	0	0
Bering Sea	2008	3	2	2	1.8	0	0	0	0	0
Bering Sea	2008	4	2	2	1.8	0	0	0	0	0
Bering Sea	2008	5	6	4	5.6	2	0.375	0.555556	0	1.11111
Bering Sea	2008	6	15	8	14.8	4	0.304167	0.277778	0	0.833333
Bering Sea	2008	7	7	5	6.9	1	0.156222	0.222222	0	0.444444
Bering Sea	2008	8	6	4	6.2	0	0	0	0	0
Bering Sea	2008	9	8	6	8.5	4	0.559944	0.555556	0	1.66667
Bering Sea	2008	10	9	8	9.4	1	0.114861	0.138889	0	0.416667
Bering Sea	2008	11	10	6	9.8	0	0	0	0	0
Bering Sea	2008	12	7	4	6.6	0	0	0	0	0
Bering Sea	2009	1	4	2	3.6	0	0	0	0	0
Bering Sea	2009	2	3	3	2.8	0	0	0	0	0
Bering Sea	2009	3	2	2	1.8	1	0.567778	0.555556	0	1.11111
Bering Sea	2009	4	6	4	5.6	0	0	0	0	0
Bering Sea	2009	5	11	9	11.4	11	0.789915	0.854701	0	1.96581
Bering Sea	2009	6	15	10	16.17	1	0.0526154	0	0	0.153846
Bering Sea	2009	7	17	10	17.97	1	0.0575	0	0	0.2
Bering Sea	2009	8	12	8	12.87	0	0	0	0	0
Bering Sea	2009	9	12	8	12.1	1	0.0600962	0	0	0.192308
Bering Sea	2009	10	12	8	12.4	0	0	0	0	0
Bering Sea	2009	11	6	4	6	0	0	0	0	0
Bering Sea	2009	12	12	8	12.4	1	0.0865	0.125	0	0.25
Bering Sea	2010	1	2	2	2	0	0	0	0	0
Bering Sea	2010	2	4	4	4	0	0	0	0	0
Bering Sea	2010	4	1	1	1	0	0	0	0	0
Bering Sea	2010	5	4	4	3.8	1	0.278889	0.277778	0	0.833333
Bering Sea	2010	6	12	6	11.6	0	0	0	0	0
Bering Sea	2010	7	13	6	12.6	6	0.519815	0.37037	0	1.66667
Bering Sea	2010	8	12	6	11.6	1	0.0955556	0	0	0.37037
Bering Sea	2010	9	8	4	8	0	0	0	0	0
Bering Sea	2010	10	10	4	10	0	0	0	0	0
Bering Sea	2010	11	8	4	8	0	0	0	0	0
Bering Sea	2010	12	8	4	8	0	0	0	0	0
Bering Sea	2011	1	6	4	6	0	0	0	0	0
Bering Sea	2011	2	8	4	8	0	0	0	0	0
Bering Sea	2011	3	14	4	14	0	0	0	0	0
Bering Sea	2011	4	4	2	4	1	0.252	0	0	1
Bering Sea	2011	5	2	2	2	0	0	0	0	0
Bering Sea	2011	6	14	6	13.6	0	0	0	0	0
Bering Sea	2011	7	10	6	9.8	0	0	0	0	0
Bering Sea	2011	8	10	6	9.6	2	0.217907	0.185185	0	0.537037
Bering Sea	2011	9	8	6	7.8	0	0	0	0	0
Bering Sea	2011	10	6	4	6	0	0	0	0	0
Bering Sea	2011	11	2	2	1.8	0	0	0	0	0
Bering Sea	2011	12	13	6	12.6	1	0.0833333	0	0	0.333333
Bering Sea	2012	1	2	2	1.8	0	0	0	0	0
Bering Sea	2012	5	4	4	4	0	0	0	0	0
Bering Sea	2012	6	14	6	13.4	1	0.0772222	0	0	0.37037
Bering Sea	2012	7	14	6	13.6	0	0	0	0	0
Bering Sea	2012	8	19	7	18.7	1	0.0609524	0	0	0.31746
Bering Sea	2012	9	13	5	12.9	0	0	0	0	0
Bering Sea	2012	10	8	4	8	0	0	0	0	0
Bering Sea	2012	11	5	4	5	0	0	0	0	0
Bering Sea	2012	12	4	4	4	0	0	0	0	0
Bering Sea	2013	1	2	2	2	0	0	0	0	0
Bering Sea	2013	3	1	1	0.9	0	0	0	0	0
Bering Sea	2013	5	1	1	0.9	0	0	0	0	0
Bering Sea	2013	6	8	4	7.5	0	0	0	0	0
Bering Sea	2013	7	8	6	7.8	1	0.122333	0.166667	0	0.333333
Bering Sea	2013	8	9	6	8.6	2	0.237167	0.185185	0	0.555556
Bering Sea	2013	9	7	4	7	0	0	0	0	0
Bering Sea	2013	10	6	4	6	0	0	0	0	0
Bering Sea	2013	11	6	4	6	0	0	0	0	0
Bering Sea	2013	12	8	4	8	0	0	0	0	0
Bering Sea	2014	1	6	4	6	0	0	0	0	0
Bering Sea	2014	2	5	3	5	0	0	0	0	0
Bering Sea	2014	3	2	2	2	0	0	0	0	0
Bering Sea	2014	4	9	5	9	0	0	0	0	0
Bering Sea	2014	5	9	5	9	0	0	0	0	0
Bering Sea	2014	6	9	5	9	0	0	0	0	0
Bering Sea	2014	7	10	5	10	0	0	0	0	0
Bering Sea	2014	8	7	5	6.9	0	0	0	0	0
Bering Sea	2014	9	7	5	7	0	0	0	0	0
Bering Sea	2014	10	10	5	10	0	0	0	0	0
Bering Sea	2014	11	6	5	6	0	0	0	0	0
Bering Sea	2014	12	2	2	2	0	0	0	0	0
Bering Sea	2015	1	2	2	2	0	0	0	0	0
Bering Sea	2015	2	1	1	1	0	0	0	0	0
Bering Sea	2015	3	9	4	9	0	0	0	0	0
Bering Sea	2015	4	8	4	8	1	0.12325	0	0	0.5
Bering Sea	2015	5	11	5	11	0	0	0	0	0
Bering Sea	2015	6	14	7	14.27	1	0.0771429	0	0	0.31746
Bering Sea	2015	7	11	7	11.57	1	0.101587	0	0	0.31746
Bering Sea	2015	8	15	7	15.17	1	0.0377724	0	0	0.161421
Bering Sea	2015	9	10	6	10.77	0	0	0	0	0
Bering Sea	2015	10	8	6	8.77	0	0	0	0	0
Bering Sea	2015	11	9	5	9.77	0	0	0	0	0
Bering Sea	2015	12	10	5	10.77	0	0	0	0	0
Bering Sea	2016	1	8	5	8	1	0.117	0	0	0.4
Bering Sea	2016	2	9	5	9.12	19	1.805	0	0	6.78571
Bering Sea	2016	3	4	4	4	0	0	0	0	0
Bering Sea	2016	4	1	1	1	0	0	0	0	0
Bering Sea	2016	5	4	4	4.57	0	0	0	0	0
Bering Sea	2016	6	5	3	5.37	1	0.114878	0	0	0.376648
Bering Sea	2016	7	5	3	5.37	0	0	0	0	0
Bering Sea	2016	8	5	3	5.37	2	0.213936	0	0	0.753296
Bering Sea	2016	9	3	3	3.77	0	0	0	0	0
Bering Sea	2016	10	15	8	83.47	11	0.209917	0.129049	0.0131579	0.606112
Bering Sea	2016	11	8	5	41.7	3	0.205895	0.315789	0	0.631579
Chukchi Sea	2009	6	3	2	5.3	0	0	0	0	0
Chukchi Sea	2009	7	5	2	9.5	1	0.0983333	0	0	0.47619
Chukchi Sea	2009	8	3	2	5.3	1	0.220938	0.3125	0	0.625
Chukchi Sea	2009	9	1	1	2.1	1	0.47619	0.47619	0.47619	0.47619
Chukchi Sea	2010	6	1	1	2.1	0	0	0	0	0
Chukchi Sea	2011	6	2	2	3.7	0	0	0	0	0
Chukchi Sea	2011	8	6	6	10.75	1	0.054321	0.0561167	0	0.16835
Chukchi Sea	2011	9	4	4	6.76	2	0.164141	0.16835	0	0.505051
Chukchi Sea	2012	5	1	1	2.97	0	0	0	0	0
Chukchi Sea	2012	6	6	6	9.44	0	0	0	0	0
Chukchi Sea	2012	7	4	4	7.11	8	0.943267	0.94723	0.333609	1.42717
Chukchi Sea	2012	8	5	5	6.53	2	0.254217	0.240964	0	0.722892
Chukchi Sea	2012	9	5	5	7.84	0	0	0	0	0
Chukchi Sea	2012	10	1	1	2.97	0	0	0	0	0
Chukchi Sea	2013	5	3	3	6.03	0	0	0	0	0
Chukchi Sea	2013	6	8	7	15.32	0	0	0	0	0
Chukchi Sea	2013	7	9	8	16.98	7	0.370874	0.340872	0.078125	0.695191
Chukchi Sea	2013	8	7	7	13.28	2	0.154834	0.157846	0	0.329963
Chukchi Sea	2013	9	6	6	12.12	1	0.0551627	0.0561167	0	0.16835
Chukchi Sea	2013	10	4	4	7.05	0	0	0	0	0
Chukchi Sea	2014	5	2	2	3.06	0	0	0	0	0
Chukchi Sea	2014	6	4	4	7.11	0	0	0	0	0
Chukchi Sea	2014	7	5	5	8.77	0	0	0	0	0
Chukchi Sea	2014	8	3	3	6.03	3	0.392571	0.391971	0	0.673401
Chukchi Sea	2014	9	2	2	4.05	0	0	0	0	0
Chukchi Sea	2014	10	3	3	6.03	0	0	0	0	0
Chukchi Sea	2015	5	3	3	6.03	0	0	0	0	0
Chukchi Sea	2015	6	10	5	18.73	9	0.433538	0.422258	0.0952381	0.833319
Chukchi Sea	2015	7	4	4	8.13	4	0.405726	0.406445	0	0.812891
Chukchi Sea	2015	8	4	4	6.76	1	0.156875	0.15625	0	0.46875
Chukchi Sea	2015	9	4	4	7.63	0	0	0	0	0
Chukchi Sea	2016	6	4	4	8.13	0	0	0	0	0
Chukchi Sea	2016	7	2	2	3.06	0	0	0	0	0
Chukchi Sea	2016	8	5	5	8.42	1	0.128916	0.120482	0	0.361446
Chukchi Sea	2016	9	2	2	3.06	0	0	0	0	0
Chukchi Sea	2016	10	1	1	2.97	3	1	1	1	1
Gulf of AK	2005	8	1	1	4	0	0	0	0	0
Gulf of AK	2005	9	1	1	4	0	0	0	0	0
Gulf of AK	2006	5	7	6	8.3	0	0	0	0	0
Gulf of AK	2006	6	8	7	10.8	0	0	0	0	0
Gulf of AK	2006	7	13	8	8.9	0	0	0	0	0
Gulf of AK	2006	8	19	9	17.4	0	0	0	0	0
Gulf of AK	2006	9	7	7	6.3	1	0.110769	0.10989	0	0.32967
Gulf of AK	2006	10	19	12	17.9	0	0	0	0	0
Gulf of AK	2006	11	21	13	19.5	0	0	0	0	0
Gulf of AK	2006	12	18	13	15.8	0	0	0	0	0
Gulf of AK	2007	1	14	10	12.1	0	0	0	0	0
Gulf of AK	2007	2	14	9	12.5	0	0	0	0	0
Gulf of AK	2007	3	13	7	11.4	0	0	0	0	0
Gulf of AK	2007	4	20	14	17.6	0	0	0	0	0
Gulf of AK	2007	5	22	16	16.2	0	0	0	0	0
Gulf of AK	2007	6	35	22	28.8	0	0	0	0	0
Gulf of AK	2007	7	37	19	32.6	0	0	0	0	0
Gulf of AK	2007	8	30	15	22.2	1	0.04	0	0	0.166667
Gulf of AK	2007	9	27	18	28.5	2	0.0546825	0	0	0.15873
Gulf of AK	2007	10	27	16	26.7	0	0	0	0	0
Gulf of AK	2007	11	28	16	29.5	0	0	0	0	0
Gulf of AK	2007	12	19	10	15.8	0	0	0	0	0
Gulf of AK	2008	1	23	13	18.6	0	0	0	0	0
Gulf of AK	2008	2	21	14	19.8	0	0	0	0	0
Gulf of AK	2008	3	18	15	16.4	0	0	0	0	0
Gulf of AK	2008	4	31	17	27.6	0	0	0	0	0
Gulf of AK	2008	5	29	23	30.5	0	0	0	0	0
Gulf of AK	2008	6	28	20	26	0	0	0	0	0
Gulf of AK	2008	7	31	21	30.9	0	0	0	0	0
Gulf of AK	2008	8	31	22	30.6	0	0	0	0	0
Gulf of AK	2008	9	28	20	28.3	0	0	0	0	0
Gulf of AK	2008	10	27	19	28.5	0	0	0	0	0
Gulf of AK	2008	11	16	13	16.4	1	0.0273776	0.034965	0	0.0699301
Gulf of AK	2008	12	21	15	19.7	0	0	0	0	0
Gulf of AK	2009	1	13	13	14.1	0	0	0	0	0
Gulf of AK	2009	2	20	16	18.5	0	0	0	0	0
Gulf of AK	2009	3	13	11	10.9	0	0	0	0	0
Gulf of AK	2009	4	16	12	14.1	0	0	0	0	0
Gulf of AK	2009	5	25	22	23.36	0	0	0	0	0
Gulf of AK	2009	6	28	24	26.26	0	0	0	0	0
Gulf of AK	2009	7	22	17	16.36	0	0	0	0	0
Gulf of AK	2009	8	26	18	21.96	1	0.0497222	0.0694444	0	0.138889
Gulf of AK	2009	9	20	17	20.26	0	0	0	0	0
Gulf of AK	2009	10	14	13	13.1	0	0	0	0	0
Gulf of AK	2009	11	10	9	7.96	1	0.0689683	0.0793651	0	0.238095
Gulf of AK	2009	12	6	5	4.9	0	0	0	0	0
Gulf of AK	2010	1	13	11	9.82	0	0	0	0	0
Gulf of AK	2010	2	4	3	3.6	0	0	0	0	0
Gulf of AK	2010	3	10	7	8.26	0	0	0	0	0
Gulf of AK	2010	4	9	8	10	0	0	0	0	0
Gulf of AK	2010	5	16	15	14.86	0	0	0	0	0
Gulf of AK	2010	6	21	16	22.57	1	0.513125	0.625	0	1.875
Gulf of AK	2010	7	24	16	24.41	1	0.011392	0	0	0.034626
Gulf of AK	2010	8	25	17	26.17	2	0.0762395	0.0735294	0	0.231092
Gulf of AK	2010	9	15	12	18.07	0	0	0	0	0
Gulf of AK	2010	10	12	10	12.96	0	0	0	0	0
Gulf of AK	2010	11	11	10	10.06	1	0.0708462	0.0769231	0	0.230769
Gulf of AK	2010	12	13	10	17.3	2	0.0827532	0.0714286	0	0.233766
Gulf of AK	2011	1	18	15	19.76	1	0.0237576	0.030303	0	0.0909091
Gulf of AK	2011	2	15	11	18.7	0	0	0	0	0
Gulf of AK	2011	3	14	11	16.96	1	0.241818	0.30303	0	0.909091
Gulf of AK	2011	4	18	16	22.87	1	0.0402232	0.0446429	0	0.133929
Gulf of AK	2011	5	22	19	26.94	0	0	0	0	0
Gulf of AK	2011	6	38	28	32.93	0	0	0	0	0
Gulf of AK	2011	7	49	40	40.77	2	0.0258433	0.0178571	0	0.0697005
Gulf of AK	2011	8	32	25	27.98	3	0.0808181	0.0771429	0	0.200092
Gulf of AK	2011	9	21	16	22.9	0	0	0	0	0
Gulf of AK	2011	10	17	14	20.18	1	0.0844538	0.105042	0	0.315126
Gulf of AK	2011	11	13	12	13.91	0	0	0	0	0
Gulf of AK	2011	12	11	10	9.63	1	0.068	0.0714286	0	0.214286
Gulf of AK	2012	1	7	5	7.16	2	0.139091	0.1	0	0.3
Gulf of AK	2012	2	15	13	19.63	22	1.91449	1.82207	0.293497	4.12911
Gulf of AK	2012	3	17	13	17.92	10	1.36097	0.377747	0	5.38462
Gulf of AK	2012	4	22	21	21.69	11	0.753674	0.71906	0.122855	1.83622
Gulf of AK	2012	5	31	28	28.17	11	0.52365	0.508396	0.124733	1.01975
Gulf of AK	2012	6	49	43	43.03	85	1.80623	1.64999	0.230182	4.24079
Gulf of AK	2012	7	50	42	42.49	9	0.236962	0.233219	0	0.675475
Gulf of AK	2012	8	42	39	37.17	8	0.369048	0.381328	0	1.0653
Gulf of AK	2012	9	30	26	27.88	0	0	0	0	0
Gulf of AK	2012	10	28	25	27.11	2	0.242667	0.266667	0	0.8
Gulf of AK	2012	11	21	19	20.76	0	0	0	0	0
Gulf of AK	2012	12	12	11	10.53	0	0	0	0	0
Gulf of AK	2013	1	17	16	17.69	0	0	0	0	0
Gulf of AK	2013	2	15	14	17.23	0	0	0	0	0
Gulf of AK	2013	3	21	17	24.2	0	0	0	0	0
Gulf of AK	2013	4	25	22	24.43	0	0	0	0	0
Gulf of AK	2013	5	32	29	37.39	1	0.0166667	0.0191571	0	0.0574713
Gulf of AK	2013	6	43	39	48.39	0	0	0	0	0
Gulf of AK	2013	7	30	27	28.17	0	0	0	0	0
Gulf of AK	2013	8	37	28	40.46	1	0.0256429	0.0357143	0	0.107143
Gulf of AK	2013	9	23	21	22.67	2	0.0555357	0.0595238	0	0.178571
Gulf of AK	2013	10	21	19	18.73	0	0	0	0	0
Gulf of AK	2013	11	16	14	15.44	0	0	0	0	0
Gulf of AK	2013	12	18	15	19.8	0	0	0	0	0
Gulf of AK	2014	1	21	16	20.95	0	0	0	0	0
Gulf of AK	2014	2	22	19	19.83	0	0	0	0	0
Gulf of AK	2014	3	26	22	34.31	1	0.0168182	0.0206612	0	0.0619835
Gulf of AK	2014	4	20	17	28.81	0	0	0	0	0
Gulf of AK	2014	5	27	25	24.33	0	0	0	0	0
Gulf of AK	2014	6	33	30	47.03	0	0	0	0	0
Gulf of AK	2014	7	30	23	34.39	0	0	0	0	0
Gulf of AK	2014	8	37	30	42.11	2	0.276137	0.333333	0	1.00923
Gulf of AK	2014	9	25	24	25.74	1	0.0115766	0.011542	0	0.034626
Gulf of AK	2014	10	22	20	21.7	0	0	0	0	0
Gulf of AK	2014	11	28	24	27.84	0	0	0	0	0
Gulf of AK	2014	12	20	18	20.35	0	0	0	0	0
Gulf of AK	2015	1	19	17	20.55	0	0	0	0	0
Gulf of AK	2015	2	22	20	23.53	1	0.0549375	0.0625	0	0.1875
Gulf of AK	2015	3	27	24	26.94	3	0.0560625	0.0625	0	0.125
Gulf of AK	2015	4	25	21	24.25	5	0.35826	0.345238	0.021645	0.983896
Gulf of AK	2015	5	37	33	33.35	8	1.42278	1.54882	0.016835	4.62963
Gulf of AK	2015	6	36	32	32.58	3	0.305622	0.326705	0	0.954861
Gulf of AK	2015	7	41	36	36.64	18	0.336432	0.323857	0.0891821	0.666667
Gulf of AK	2015	8	46	34	38.21	66	1.27641	1.26095	0.522547	2.12675
Gulf of AK	2015	9	36	32	31.56	149	5.16809	5.00771	2.1286	9.30191
Gulf of AK	2015	10	30	27	24.99	92	3.18562	2.89236	0.320988	7.33609
Gulf of AK	2015	11	34	28	30.37	101	3.7111	3.75784	0.962897	9.14143
Gulf of AK	2015	12	35	27	30.8	1576	50.2232	45.0362	7.86155	115.521
Gulf of AK	2016	1	43	29	36.9	1886	53.1298	49.697	10.7781	106.097
Gulf of AK	2016	2	29	26	23.31	127	4.47133	4.34351	2.32443	7.2643
Gulf of AK	2016	3	35	27	32.99	251	5.64724	5.50617	1.58637	10.465
Gulf of AK	2016	4	21	21	18.92	12	0.708585	0.649351	0.0865801	1.75596
Gulf of AK	2016	5	38	35	36.14	348	11.1082	10.3792	1.89858	22.8448
Gulf of AK	2016	6	30	26	28.73	206	4.63177	4.29271	0.560542	11.0719
Gulf of AK	2016	7	34	29	29.63	57	1.80588	1.73216	0.410383	3.79002
Gulf of AK	2016	8	34	29	33.26	35	0.924171	0.867042	0.261194	1.84151
Gulf of AK	2016	9	26	24	25.77	8	0.26448	0.268939	0	0.781095
Gulf of AK	2016	10	28	28	25.14	6	0.246129	0.237343	0.0510204	0.479137
Gulf of AK	2016	11	26	24	23.92	1	0.0272321	0.0297619	0	0.0892857
Gulf of AK	2016	12	1	1	0.5	0	0	0	0	0
Northern CA	2006	9	1	1	1	2	1.497	1	1	2
Northern CA	2006	10	7	6	9.4	24	2.48528	2.45879	1.25641	3.90476
Northern CA	2006	11	5	5	6.4	3	0.448978	0.450549	0.153516	0.758242
Northern CA	2006	12	8	6	10	1	0.103077	0.128205	0	0.384615
Northern CA	2007	1	5	5	6.4	0	0	0	0	0
Northern CA	2007	2	3	3	4.4	0	0	0	0	0
Northern CA	2007	3	8	6	10.4	0	0	0	0	0
Northern CA	2007	4	7	6	7.2	7	1.19535	1.11218	0.25	2.75
Northern CA	2007	5	7	7	7.8	1	0.138429	0.142857	0	0.428571
Northern CA	2007	6	15	13	18.56	21	1.17912	1.179	0.599942	1.78767
Northern CA	2007	7	13	12	15.7	67	4.50231	4.38345	2.45979	7.40117
Northern CA	2007	8	12	11	15.3	150	11.5249	11.2828	5.71221	18.3184
Northern CA	2007	9	12	11	15.78	72	5.1288	4.87913	2.21452	9.19012
Northern CA	2007	10	9	8	13.2	23	1.48938	1.44231	0.544071	2.73157
Northern CA	2007	11	11	10	15.3	9	0.664563	0.635065	0.121429	1.37811
Northern CA	2007	12	10	7	13.4	6	0.432685	0.43956	0	1.22884
Northern CA	2008	1	10	9	13.7	2	0.150214	0.15873	0	0.335775
Northern CA	2008	2	8	7	11.1	3	0.291738	0.285714	0	0.630952
Northern CA	2008	3	11	9	15.7	6	0.439787	0.388889	0.0793651	0.949487
Northern CA	2008	4	13	11	13.65	2	0.0762727	0.0909091	0	0.272727
Northern CA	2008	5	14	10	16.08	2	0.1809	0.2	0	0.6
Northern CA	2008	6	15	12	17.28	17	0.81402	0.801787	0.341775	1.32819
Northern CA	2008	7	15	11	18.68	37	1.98415	1.9884	0.993201	3.09005
Northern CA	2008	8	10	9	12.88	49	3.46996	3.36935	1.54147	5.90542
Northern CA	2008	9	11	10	15.28	75	5.40642	5.27953	3.03765	8.49092
Northern CA	2008	10	11	10	15.28	77	4.82361	4.82353	2.83585	6.70632
Northern CA	2008	11	9	8	13.48	31	2.22267	2.20673	1.18731	3.24679
Northern CA	2008	12	13	12	17.68	1	0.0392917	0.0416667	0	0.125
Northern CA	2009	1	17	16	24.48	2	0.102828	0.09375	0	0.265625
Northern CA	2009	2	15	13	24.38	1	0.0501183	0.0591716	0	0.177515
Northern CA	2009	3	16	13	26.6	2	0.114627	0.118343	0	0.289941
Northern CA	2009	4	16	13	26.19	0	0	0	0	0
Northern CA	2009	5	18	16	27.91	8	0.267069	0.26672	0.0882496	0.452293
Northern CA	2009	6	17	15	25.32	53	3.01816	3.05244	0.780201	7.49087
Northern CA	2009	7	21	18	31.95	82	2.30276	2.28931	1.35278	3.28915
Northern CA	2009	8	18	16	26.1	72	2.98998	2.95651	1.85549	4.20154
Northern CA	2009	9	22	19	31.67	134	5.234	5.11659	2.85871	8.08415
Northern CA	2009	10	21	20	29.74	48	1.63687	1.58766	0.886744	2.54537
Northern CA	2009	11	20	19	26.74	3	0.117547	0.109649	0	0.257657
Northern CA	2009	12	19	19	26.32	2	0.0760873	0.0780798	0	0.19384
Northern CA	2010	1	21	19	28.45	2	0.0468252	0.0442282	0	0.117231
Northern CA	2010	2	20	18	28.89	0	0	0	0	0
Northern CA	2010	3	21	19	27.36	0	0	0	0	0
Northern CA	2010	4	20	20	26.13	3	0.123667	0.109161	0	0.335331
Northern CA	2010	5	20	19	30.43	7	0.191805	0.181998	0.0221141	0.430386
Northern CA	2010	6	23	20	31.11	15	0.558239	0.544068	0.254217	0.931255
Northern CA	2010	7	20	19	29.16	24	1.07169	1.01618	0.359234	2.10412
Northern CA	2010	8	21	19	30.36	13	0.370565	0.363508	0.126823	0.667875
Northern CA	2010	9	19	18	29.15	10	0.319735	0.321291	0.163229	0.482068
Northern CA	2010	10	19	18	28.36	19	0.602147	0.592382	0.270163	0.953209
Northern CA	2010	11	19	19	28.35	13	0.468481	0.462916	0.222557	0.767441
Northern CA	2010	12	22	20	31.23	0	0	0	0	0
Northern CA	2011	1	24	20	34.77	5	0.130712	0.122585	0	0.307692
Northern CA	2011	2	17	17	26.02	2	0.0867145	0.0856836	0	0.225087
Northern CA	2011	3	18	18	25.59	3	0.105154	0.102708	0	0.261438
Northern CA	2011	4	22	20	32.08	5	0.193708	0.17939	0.0208333	0.462947
Northern CA	2011	5	18	16	28	13	0.452988	0.43999	0.159664	0.820693
Northern CA	2011	6	22	21	30.99	35	1.15847	1.15758	0.636555	1.72822
Northern CA	2011	7	21	20	29.96	72	2.2309	2.21881	1.16498	3.41474
Northern CA	2011	8	24	23	33.02	63	2.08381	2.07161	1.25845	2.95682
Northern CA	2011	9	23	23	31.53	74	2.4018	2.39325	1.62731	3.32963
Northern CA	2011	10	24	22	32.37	237	8.18996	8.15956	5.49361	11.1094
Northern CA	2011	11	16	16	22.12	53	2.20404	2.19079	1.19866	3.31082
Northern CA	2011	12	20	20	27.39	22	0.740396	0.733411	0.460032	1.04679
Northern CA	2012	1	25	22	34.07	15	0.405217	0.396781	0.189079	0.662395
Northern CA	2012	2	20	20	28.78	11	0.326346	0.320197	0.167966	0.503187
Northern CA	2012	3	25	25	31.1	18	0.576874	0.571035	0.310015	0.887071
Northern CA	2012	4	31	28	39.56	2	0.0648644	0.0661376	0	0.173611
Northern CA	2012	5	25	25	30.29	14	0.439716	0.431651	0.204448	0.71669
Northern CA	2012	6	25	24	31.6	15	0.429273	0.425099	0.199549	0.659512
Northern CA	2012	7	28	27	35.09	91	2.97747	2.92345	2.00669	4.04562
Northern CA	2012	8	20	20	26.16	64	2.64694	2.54938	1.34405	4.39172
Northern CA	2012	9	23	22	28.93	32	1.11053	1.10141	0.727335	1.52547
Northern CA	2012	10	23	22	30.47	179	6.69999	6.43246	4.04434	10.4996
Northern CA	2012	11	22	22	28.39	51	1.39094	1.36381	0.579492	2.30934
Northern CA	2012	12	19	19	25.88	7	0.192631	0.189518	0	0.442282
Northern CA	2013	1	21	20	28.14	2	0.0853346	0.0884615	0	0.204192
Northern CA	2013	2	19	19	25.24	0	0	0	0	0
Northern CA	2013	3	18	18	22.98	4	0.187008	0.16208	0.0233427	0.467787
Northern CA	2013	4	22	21	30.02	0	0	0	0	0
Northern CA	2013	5	22	22	29.5	10	0.408042	0.400971	0.177569	0.677046
Northern CA	2013	6	19	19	26.16	19	0.861097	0.849414	0.380738	1.39134
Northern CA	2013	7	20	20	26.38	222	8.32774	8.02667	0.971774	21.7041
Northern CA	2013	8	18	18	24.71	34	1.39221	1.38522	0.90763	1.92299
Northern CA	2013	9	20	20	26.59	51	2.13514	2.15082	1.5089	2.79418
Northern CA	2013	10	22	21	29.59	56	2.52601	2.4845	1.41172	3.81461
Northern CA	2013	11	20	19	27.51	68	2.66869	2.66556	2.06659	3.30756
Northern CA	2013	12	20	20	26.79	51	1.65475	1.6201	0.829762	2.71187
Northern CA	2014	1	17	17	22.31	7	0.251001	0.25213	0.0711859	0.441315
Northern CA	2014	2	16	16	21.69	9	0.290147	0.286554	0.0787766	0.521669
Northern CA	2014	3	17	16	24.05	0	0	0	0	0
Northern CA	2014	4	20	18	31.01	1	0.0303284	0.0349406	0	0.104822
Northern CA	2014	5	20	20	26.17	15	0.46686	0.445087	0.0960084	0.944061
Northern CA	2014	6	23	22	29.97	26	0.627403	0.611931	0.275136	1.07178
Northern CA	2014	7	25	24	30.97	71	1.9828	1.98984	1.30443	2.70054
Northern CA	2014	8	26	25	32.57	66	1.99175	1.98642	1.30979	2.78294
Northern CA	2014	9	28	28	34.35	49	1.2902	1.29383	0.91057	1.67335
Northern CA	2014	10	30	30	34.29	32	0.782289	0.779727	0.4855	1.12225
Northern CA	2014	11	30	30	33.47	14	0.419142	0.4153	0.198775	0.660486
Northern CA	2014	12	31	30	36.97	7	0.139395	0.134669	0.0401606	0.257355
Northern CA	2015	1	34	33	38.27	22	0.589458	0.576393	0.31895	0.89288
Northern CA	2015	2	30	30	34.23	19	0.546515	0.531317	0.237673	0.909644
Northern CA	2015	3	33	33	36.81	21	0.572146	0.568684	0.328872	0.84665
Northern CA	2015	4	26	25	28.27	16	0.774265	0.738369	0.213473	1.56484
Northern CA	2015	5	33	31	38.71	22	0.479413	0.468148	0.250859	0.762488
Northern CA	2015	6	29	28	33.74	26	0.707497	0.693827	0.298549	1.18296
Northern CA	2015	7	31	31	32.86	67	1.77486	1.75629	1.10744	2.51192
Northern CA	2015	8	33	32	35.2	58	1.76596	1.74243	1.06711	2.57968
Northern CA	2015	9	33	33	33.56	72	2.5667	2.54217	1.70331	3.59253
Northern CA	2015	10	38	36	40.99	75	1.8227	1.79713	1.13663	2.66567
Northern CA	2015	11	39	38	37.91	14	0.318226	0.302531	0.0985818	0.625937
Northern CA	2015	12	32	32	35.78	5	0.0926251	0.0923421	0	0.202374
Northern CA	2016	1	38	37	38.48	4	0.182457	0.16731	0	0.46629
Northern CA	2016	2	34	34	34.51	1	0.0229864	0.0226244	0	0.0678733
Northern CA	2016	3	28	27	28.84	3	0.0604005	0.0645995	0	0.193798
Northern CA	2016	4	35	34	37.44	10	0.224549	0.222799	0.103967	0.372454
Northern CA	2016	5	35	34	37.42	18	0.370656	0.361012	0.120659	0.689363
Northern CA	2016	6	34	34	37.96	56	1.27957	1.26359	0.58346	2.06937
Northern CA	2016	7	36	35	39.42	171	3.23072	3.17691	2.04757	4.63069
Northern CA	2016	8	28	27	33.48	49	1.36257	1.34481	0.787834	2.0389
Northern CA	2016	9	34	33	35.55	32	0.644799	0.638355	0.307275	1.04046
Northern CA	2016	10	29	29	32.1	13	0.30582	0.287595	0.107342	0.579988
Northern CA	2016	11	29	29	31.71	5	0.097512	0.0979426	0	0.206897
Northern CA	2016	12	2	2	4.38	0	0	0	0	0
Northern WA	1999	12	1	1	2.4	4	1	1	1	1
Northern WA	2000	1	1	1	2.4	1	0.416667	0.416667	0.416667	0.416667
Northern WA	2000	2	3	1	7.2	0	0	0	0	0
Northern WA	2000	3	1	1	2.4	0	0	0	0	0
Northern WA	2000	7	2	1	4.8	1	0.215833	0.416667	0	0.416667
Northern WA	2000	8	2	2	4.4	5	1.04479	1.04167	0	2.08333
Northern WA	2000	9	4	2	9.2	2	0.214167	0	0	0.833333
Northern WA	2000	10	3	2	6.8	2	0.298167	0.25	0	0.5
Northern WA	2000	11	2	2	4.4	0	0	0	0	0
Northern WA	2000	12	6	2	14	0	0	0	0	0
Northern WA	2001	1	4	4	8.8	0	0	0	0	0
Northern WA	2001	2	10	8	15.2	0	0	0	0	0
Northern WA	2001	3	13	10	23.55	0	0	0	0	0
Northern WA	2001	4	6	6	13.3	1	0.0835833	0.0833333	0	0.25
Northern WA	2001	5	16	11	32.15	0	0	0	0	0
Northern WA	2001	6	10	8	22.5	0	0	0	0	0
Northern WA	2001	7	19	16	34.5	1	0.026	0.03125	0	0.09375
Northern WA	2001	8	14	10	25.5	8	0.199675	0.15	0	0.55
Northern WA	2001	9	9	8	13.6	5	0.37233	0.375	0	0.732639
Northern WA	2001	10	8	8	13.4	10	0.72742	0.713141	0.192308	1.32212
Northern WA	2001	11	10	9	17.35	4	0.212117	0.203704	0.0555556	0.43745
Northern WA	2001	12	8	8	13.9	3	0.194625	0.1875	0	0.5625
Northern WA	2002	1	14	12	23.65	0	0	0	0	0
Northern WA	2002	2	16	14	26.15	3	0.112952	0.119048	0	0.27381
Northern WA	2002	3	12	9	19.6	0	0	0	0	0
Northern WA	2002	4	12	12	22.45	0	0	0	0	0
Northern WA	2002	5	13	12	21.65	1	0.0330903	0.0347222	0	0.104167
Northern WA	2002	6	10	9	18.25	1	0.0482778	0.0555556	0	0.166667
Northern WA	2002	7	11	10	22.25	0	0	0	0	0
Northern WA	2002	8	11	10	21.05	6	0.278784	0.276923	0.025	0.586528
Northern WA	2002	9	11	9	22.15	8	0.474456	0.441919	0.0854701	1.00635
Northern WA	2002	10	23	12	45.8	19	0.509172	0.484217	0.138889	0.99964
Northern WA	2002	11	14	12	28.45	2	0.0857639	0.0925926	0	0.237269
Northern WA	2002	12	10	9	22.3	1	0.0334483	0.0383142	0	0.114943
Northern WA	2003	1	12	11	23.95	4	0.223612	0.213904	0	0.516043
Northern WA	2003	2	12	11	22.95	3	0.103977	0.0757576	0	0.265152
Northern WA	2003	3	9	8	18.4	2	0.105875	0.125	0	0.25375
Northern WA	2003	4	12	11	23.15	0	0	0	0	0
Northern WA	2003	5	11	10	21.35	0	0	0	0	0
Northern WA	2003	6	11	10	21.35	1	0.0449	0.05	0	0.15
Northern WA	2003	7	13	11	24.15	6	0.194379	0.189394	0	0.424242
Northern WA	2003	8	14	12	24.15	7	0.253531	0.240079	0.0520833	0.528274
Northern WA	2003	9	12	10	25.9	148	6.15787	6.11809	2.05118	10.9939
Northern WA	2003	10	16	10	34.05	14	0.406404	0.391667	0.125	0.773508
Northern WA	2003	11	13	9	28.3	4	0.199908	0.194444	0	0.411681
Northern WA	2003	12	13	10	27.3	0	0	0	0	0
Northern WA	2004	1	14	11	28.15	2	0.064553	0.0454545	0	0.166667
Northern WA	2004	2	13	10	27.55	0	0	0	0	0
Northern WA	2004	3	12	9	22.2	1	0.0359722	0.0462963	0	0.138889
Northern WA	2004	4	19	15	31.3	1	0.0144333	0.0166667	0	0.05
Northern WA	2004	5	17	14	29.6	1	0.0433673	0.0510204	0	0.153061
Northern WA	2004	6	24	15	44.6	1	0.01725	0	0	0.0555556
Northern WA	2004	7	24	16	43	5	0.0886302	0.0833333	0	0.197917
Northern WA	2004	8	26	16	45.2	33	0.56093	0.546875	0.196461	1.01825
Northern WA	2004	9	32	16	66.2	97	1.44122	1.33549	0.634626	2.69662
Northern WA	2004	10	25	16	49.35	21	0.41994	0.413759	0.207664	0.651569
Northern WA	2004	11	25	14	52.35	2	0.0271726	0.0178571	0	0.077381
Northern WA	2004	12	18	13	30.7	2	0.0656731	0.0961538	0	0.195192
Northern WA	2005	1	11	10	22.4	3	0.126575	0.1	0	0.341667
Northern WA	2005	2	14	14	24.45	1	0.0173214	0.0178571	0	0.0535714
Northern WA	2005	3	15	14	27.15	1	0.0283333	0.0297619	0	0.0892857
Northern WA	2005	4	17	12	33.15	0	0	0	0	0
Northern WA	2005	5	26	18	50.95	14	0.236352	0.208333	0.0292398	0.607081
Northern WA	2005	6	20	17	33.95	2	0.0659819	0.0588235	0	0.165158
Northern WA	2005	7	27	21	50.01	22	0.452736	0.444942	0.2414	0.678693
Northern WA	2005	8	31	18	61.81	34	0.584395	0.571819	0.227881	1.00294
Northern WA	2005	9	26	21	47.87	34	0.790181	0.766173	0.435696	1.26295
Northern WA	2005	10	27	21	49.21	15	0.265133	0.254778	0.0697194	0.529894
Northern WA	2005	11	21	16	40.36	10	0.227761	0.220663	0.0347222	0.479568
Northern WA	2005	12	25	20	41.81	6	0.145385	0.140385	0.02425	0.306515
Northern WA	2006	1	28	19	51.15	21	0.410056	0.390977	0.125304	0.802653
Northern WA	2006	2	27	21	48.41	1	0.00934524	0.0119048	0	0.0357143
Northern WA	2006	3	26	18	48.11	7	0.139691	0.12963	0	0.329333
Northern WA	2006	4	24	22	40.31	3	0.054928	0.0568182	0	0.121212
Northern WA	2006	5	22	21	35.61	3	0.0792143	0.0714286	0	0.173469
Northern WA	2006	6	18	16	32.05	1	0.0275	0.03125	0	0.09375
Northern WA	2006	7	22	18	35.47	2	0.056754	0.0555556	0	0.146825
Northern WA	2006	8	22	18	35.25	0	0	0	0	0
Northern WA	2006	9	18	16	32.65	2	0.0632639	0.0694444	0	0.208333
Northern WA	2006	10	25	19	45.71	7	0.131487	0.127193	0.0219298	0.259975
Northern WA	2006	11	16	14	23.05	0	0	0	0	0
Northern WA	2006	12	23	19	40.71	0	0	0	0	0
Northern WA	2007	1	24	19	42.91	2	0.0418448	0.0268528	0	0.106874
Northern WA	2007	2	19	17	32.71	3	0.0825163	0.0653595	0	0.22549
Northern WA	2007	3	24	21	39.53	3	0.0558486	0.0515873	0	0.141723
Northern WA	2007	4	24	22	39.93	0	0	0	0	0
Northern WA	2007	5	17	16	28.73	0	0	0	0	0
Northern WA	2007	6	23	22	37.33	1	0.0220547	0.0231911	0	0.0695733
Northern WA	2007	7	30	25	47.73	9	0.177359	0.176801	0	0.379001
Northern WA	2007	8	29	24	48.83	15	0.271266	0.255431	0.0880299	0.523013
Northern WA	2007	9	22	19	38.86	15	0.361171	0.358358	0.158054	0.602383
Northern WA	2007	10	28	22	51	34	0.653971	0.633838	0.0697707	1.7656
Northern WA	2007	11	34	23	64.67	14	0.228372	0.211035	0	0.538012
Northern WA	2007	12	24	16	45.6	20	0.447991	0.449119	0.078125	1.0434
Northern WA	2008	1	27	21	46.47	11	0.201558	0.190407	0.0447473	0.400764
Northern WA	2008	2	26	23	43.17	3	0.0576027	0.0483092	0	0.163043
Northern WA	2008	3	33	25	53.85	1	0.01452	0.02	0	0.06
Northern WA	2008	4	24	23	36.65	0	0	0	0	0
Northern WA	2008	5	26	25	39.91	0	0	0	0	0
Northern WA	2008	6	24	22	38.21	0	0	0	0	0
Northern WA	2008	7	26	26	40.81	0	0	0	0	0
Northern WA	2008	8	26	19	47.64	17	0.336889	0.307018	0.0432018	0.748841
Northern WA	2008	9	22	19	38.64	22	0.512078	0.498954	0.21923	0.855301
Northern WA	2008	10	24	22	41.04	5	0.104166	0.0959596	0.0189394	0.222804
Northern WA	2008	11	23	19	41.34	3	0.0520175	0.0482456	0	0.118421
Northern WA	2008	12	19	16	31.64	1	0.0266263	0.0318878	0	0.0956633
Northern WA	2009	1	24	22	38.14	0	0	0	0	0
Northern WA	2009	2	22	21	31.71	0	0	0	0	0
Northern WA	2009	3	26	19	49.01	0	0	0	0	0
Northern WA	2009	4	28	22	45.72	0	0	0	0	0
Northern WA	2009	5	30	26	46.21	0	0	0	0	0
Northern WA	2009	6	25	22	39.41	0	0	0	0	0
Northern WA	2009	7	27	25	43.91	1	0.01906	0.02	0	0.06
Northern WA	2009	8	39	24	69.01	14	0.176107	0.168651	0.0297619	0.363134
Northern WA	2009	9	68	28	115.31	131	1.08776	1.06379	0.576133	1.70892
Northern WA	2009	10	63	26	108.01	164	1.15175	1.05223	0.209891	2.50589
Northern WA	2009	11	52	23	90.29	6	0.0632177	0.0483092	0	0.176772
Northern WA	2009	12	25	19	45.34	4	0.0781235	0.0789474	0	0.236842
Northern WA	2010	1	21	19	36.84	1	0.0251611	0.0268528	0	0.0805585
Northern WA	2010	2	21	21	34.64	0	0	0	0	0
Northern WA	2010	3	27	23	42.59	1	0.0187666	0.0221828	0	0.0665484
Northern WA	2010	4	24	22	38.73	0	0	0	0	0
Northern WA	2010	5	27	23	41.53	0	0	0	0	0
Northern WA	2010	6	27	24	41.93	1	0.0182398	0.0212585	0	0.0637755
Northern WA	2010	7	22	20	35.03	0	0	0	0	0
Northern WA	2010	8	25	24	39.53	1	0.0208333	0.0208333	0	0.0625
Northern WA	2010	9	24	19	41.46	7	0.184029	0.17934	0.0507519	0.335409
Northern WA	2010	10	26	20	46.43	12	0.221703	0.214921	0.067818	0.413726
Northern WA	2010	11	29	20	54.08	6	0.104121	0.10051	0.0208333	0.209356
Northern WA	2010	12	25	19	44.48	4	0.0908941	0.0814065	0	0.221889
Northern WA	2011	1	27	23	46.78	7	0.123888	0.112984	0.0175725	0.287643
Northern WA	2011	2	18	18	25.68	3	0.107415	0.106061	0.0277778	0.235415
Northern WA	2011	3	22	20	40.53	0	0	0	0	0
Northern WA	2011	4	19	18	31.18	1	0.0366667	0.0396825	0	0.119048
Northern WA	2011	5	26	21	41.88	1	0.0160119	0.0198413	0	0.0595238
Northern WA	2011	6	22	21	35.83	0	0	0	0	0
Northern WA	2011	7	26	24	42.83	3	0.0787135	0.0757576	0	0.174403
Northern WA	2011	8	25	23	41.53	1	0.028882	0.0310559	0	0.0931677
Northern WA	2011	9	26	20	46.83	5	0.134003	0.122159	0.025	0.297915
Northern WA	2011	10	28	22	49.08	28	0.603936	0.569146	0.185829	1.16076
Northern WA	2011	11	16	16	25.46	7	0.231876	0.227188	0.06661	0.436
Northern WA	2011	12	23	21	40.18	28	0.575676	0.560955	0.178567	1.06225
Northern WA	2012	1	20	19	34.16	7	0.218016	0.208378	0.0526316	0.420692
Northern WA	2012	2	32	26	54.22	11	0.211613	0.200882	0.0548796	0.403883
Northern WA	2012	3	28	26	46.26	4	0.0877887	0.0844953	0	0.193847
Northern WA	2012	4	28	28	45.26	0	0	0	0	0
Northern WA	2012	5	27	26	43.51	1	0.0201496	0.0213675	0	0.0641026
Northern WA	2012	6	31	30	51.51	0	0	0	0	0
Northern WA	2012	7	34	29	60.61	1	0.0141802	0.0175932	0	0.0527797
Northern WA	2012	8	30	28	49.41	5	0.11207	0.117985	0	0.28699
Northern WA	2012	9	29	27	48.21	5	0.0916082	0.0881834	0.0231481	0.184083
Northern WA	2012	10	26	25	39.31	6	0.138297	0.134596	0.0333333	0.25849
Northern WA	2012	11	37	27	69.01	24	0.410425	0.387971	0.15711	0.734393
Northern WA	2012	12	24	21	39.17	3	0.0801899	0.0865801	0	0.194363
Northern WA	2013	1	26	24	40.17	5	0.096375	0.0833333	0	0.271259
Northern WA	2013	2	24	23	40.76	2	0.0496433	0.0503953	0	0.140316
Northern WA	2013	3	28	26	48.36	1	0.0182885	0.0192308	0	0.0576923
Northern WA	2013	4	24	23	41.62	0	0	0	0	0
Northern WA	2013	5	24	23	38.66	0	0	0	0	0
Northern WA	2013	6	31	29	49.06	2	0.0339655	0.0359195	0	0.0862069
Northern WA	2013	7	27	25	42.26	1	0.0328	0.0363636	0	0.109091
Northern WA	2013	8	35	27	55.19	7	0.129632	0.124158	0	0.278012
Northern WA	2013	9	26	23	40.88	60	1.32093	1.29722	0.605223	2.07839
Northern WA	2013	10	28	25	43.83	158	3.31116	3.17941	1.37232	6.03918
Northern WA	2013	11	28	24	46.88	12	0.207703	0.197261	0.046875	0.413324
Northern WA	2013	12	31	27	49.68	3	0.0693606	0.0642479	0	0.154034
Northern WA	2014	1	24	22	39.08	1	0.0309091	0.0324675	0	0.0974026
Northern WA	2014	2	36	31	58.78	0	0	0	0	0
Northern WA	2014	3	28	26	44.98	2	0.0471727	0.0404858	0	0.128205
Northern WA	2014	4	30	28	47.59	0	0	0	0	0
Northern WA	2014	5	38	34	59.06	0	0	0	0	0
Northern WA	2014	6	38	32	58.56	2	0.0391849	0.03125	0	0.109694
Northern WA	2014	7	39	34	59.66	7	0.144813	0.132501	0.0196078	0.32388
Northern WA	2014	8	42	36	63.66	15	0.263004	0.257249	0.135697	0.412028
Northern WA	2014	9	33	31	52.26	47	0.848832	0.818618	0.407292	1.42947
Northern WA	2014	10	32	28	50.36	218	3.03758	2.99137	1.21991	5.33846
Northern WA	2014	11	31	27	50.26	27	0.495353	0.484817	0.192037	0.883006
Northern WA	2014	12	33	30	51.56	14	0.235888	0.231683	0.0866343	0.410982
Northern WA	2015	1	29	27	46.36	8	0.175086	0.167869	0.03367	0.356559
Northern WA	2015	2	30	28	47.78	1	0.0354365	0.0396825	0	0.119048
Northern WA	2015	3	32	28	49.44	0	0	0	0	0
Northern WA	2015	4	31	28	50.71	0	0	0	0	0
Northern WA	2015	5	37	32	56.06	2	0.0365661	0.0284091	0	0.0982481
Northern WA	2015	6	29	26	44.96	2	0.0572552	0.0549451	0	0.152348
Northern WA	2015	7	31	28	47.76	1	0.0170554	0.0182216	0	0.0546647
Northern WA	2015	8	33	31	50.06	486	10.2439	10.0744	6.42719	14.7936
Northern WA	2015	9	26	26	40.26	325	7.54687	7.50967	4.66234	10.6257
Northern WA	2015	10	24	24	38.68	41	0.873983	0.855454	0.413685	1.39431
Northern WA	2015	11	20	20	33.39	5	0.192226	0.182965	0.0208333	0.456207
Northern WA	2015	12	25	25	40.31	0	0	0	0	0
Northern WA	2016	1	22	22	37.14	0	0	0	0	0
Northern WA	2016	2	23	23	37.79	0	0	0	0	0
Northern WA	2016	3	19	19	31.39	16	0.411172	0.385965	0.0554017	0.881069
Northern WA	2016	4	21	21	34.16	6	0.145805	0.136864	0.0396825	0.304976
Northern WA	2016	5	22	22	35.76	4	0.111895	0.102496	0	0.246036
Northern WA	2016	6	22	22	34.46	0	0	0	0	0
Northern WA	2016	7	20	20	31.66	2	0.0542474	0.0513158	0	0.130263
Northern WA	2016	8	26	26	41.86	6	0.165195	0.163538	0.0394737	0.313105
Northern WA	2016	9	22	22	35.71	9	0.27531	0.266618	0.0861529	0.519596
Northern WA	2016	10	19	19	33.04	0	0	0	0	0
Northern WA	2016	11	20	20	33.44	5	0.14064	0.135159	0.0255102	0.279171
Northern OR	2001	1	2	1	4.6	0	0	0	0	0
Northern OR	2001	4	1	1	2.3	1	0.434783	0.434783	0.434783	0.434783
Northern OR	2001	5	2	2	4.05	0	0	0	0	0
Northern OR	2001	6	2	1	4.6	3	0.649565	0	0	1.30435
Northern OR	2001	7	1	1	0.95	1	1	1	1	1
Northern OR	2001	11	3	3	4.2	2	0.528792	0.541667	0	1
Northern OR	2001	12	7	6	10.6	2	0.179479	0.208333	0	0.416667
Northern OR	2002	1	10	5	16.3	2	0.118207	0.114286	0	0.353571
Northern OR	2002	2	11	6	16.55	2	0.113333	0.104167	0	0.3125
Northern OR	2002	3	9	6	14.7	0	0	0	0	0
Northern OR	2002	4	10	7	15.7	1	0.061875	0.0892857	0	0.178571
Northern OR	2002	5	12	6	19.5	4	0.206283	0.208333	0	0.520833
Northern OR	2002	6	10	6	16.3	6	0.352708	0.380952	0	0.695506
Northern OR	2002	7	11	7	17.3	4	0.344	0	0	1.14286
Northern OR	2002	8	11	7	17.3	25	1.46291	1.45918	0.585204	2.48222
Northern OR	2002	9	12	8	18.9	24	1.30367	1.26562	0.540179	2.12527
Northern OR	2002	10	19	10	29.65	49	1.62565	1.58929	0.412179	3.00188
Northern OR	2002	11	15	10	23.7	4	0.165187	0.125	0	0.4375
Northern OR	2002	12	12	8	18.9	2	0.101094	0.078125	0	0.3125
Northern OR	2003	1	12	7	19.5	2	0.100719	0.0892857	0	0.260204
Northern OR	2003	2	16	9	25.9	6	0.233125	0.208333	0	0.486111
Northern OR	2003	3	13	9	20.5	1	0.0484028	0.0694444	0	0.138889
Northern OR	2003	4	14	8	22.1	3	0.139687	0	0	0.46875
Northern OR	2003	5	13	9	21.1	6	0.294653	0.277778	0	0.833333
Northern OR	2003	6	13	8	20.5	4	0.184025	0.15625	0	0.383929
Northern OR	2003	7	11	7	17.3	25	1.45382	1.42857	0.732143	2.20663
Northern OR	2003	8	16	8	25.9	84	3.17592	2.89062	1.56243	5.89833
Northern OR	2003	9	12	8	19.5	31	1.61362	1.60045	0.703125	2.57812
Northern OR	2003	10	12	8	19.5	2	0.0995022	0.078125	0	0.292411
Northern OR	2003	11	14	9	22.7	4	0.173681	0.138889	0	0.347222
Northern OR	2003	12	10	7	16.3	0	0	0	0	0
Northern OR	2004	1	12	8	19.5	1	0.0465	0	0	0.142857
Northern OR	2004	2	13	9	21.1	0	0	0	0	0
Northern OR	2004	3	12	8	19.5	1	0.0467857	0	0	0.142857
Northern OR	2004	4	9	6	14.7	1	0.0620952	0	0	0.190476
Northern OR	2004	5	13	9	21.1	2	0.0995833	0.138889	0	0.277778
Northern OR	2004	6	11	7	17.9	4	0.213714	0.178571	0	0.535714
Northern OR	2004	7	25	6	40.3	162	3.77283	2.91667	0.625	10.1881
Northern OR	2004	8	13	8	21.1	318	15.0577	14.971	7.57812	23.1836
Northern OR	2004	9	9	6	14.4	45	3.12771	3.125	1.25	5.10417
Northern OR	2004	10	13	8	20.95	21	0.984141	0.703125	0.15625	2.42188
Northern OR	2004	11	11	8	17.75	1	0.0575781	0.078125	0	0.234375
Northern OR	2004	12	10	7	16.15	3	0.189732	0.178571	0	0.535714
Northern OR	2005	1	13	8	21.1	0	0	0	0	0
Northern OR	2005	2	11	7	17.75	1	0.0546429	0	0	0.178571
Northern OR	2005	3	11	7	17.9	0	0	0	0	0
Northern OR	2005	4	14	8	22.7	9	0.389788	0.363839	0	0.870536
Northern OR	2005	5	12	8	19.35	2	0.101094	0.078125	0	0.3125
Northern OR	2005	6	13	8	21.1	10	0.455975	0.441964	0.078125	0.988839
Northern OR	2005	7	17	9	27.35	115	4.1624	3.98214	1.31784	7.98659
Northern OR	2005	8	14	9	22.7	148	6.34175	6.21627	3.67847	9.42742
Northern OR	2005	9	14	8	22.85	62	2.67405	2.60938	1.20312	4.31696
Northern OR	2005	10	12	8	19.5	32	1.65557	1.48438	0.546875	3.43964
Northern OR	2005	11	16	9	25.9	7	0.269817	0.271825	0.0694444	0.549603
Northern OR	2005	12	13	8	21.1	7	0.332141	0.305804	0.078125	0.703125
Northern OR	2006	1	12	7	19.5	2	0.102857	0.0892857	0	0.267857
Northern OR	2006	2	11	8	17.75	4	0.225	0.234375	0	0.546875
Northern OR	2006	3	11	8	17.75	1	0.0577344	0.078125	0	0.15625
Northern OR	2006	4	10	7	16	1	0.0591964	0.0892857	0	0.178571
Northern OR	2006	5	14	11	21.15	9	0.411727	0.454545	0	1.36364
Northern OR	2006	6	12	9	17.95	5	0.249962	0.253968	0.0694444	0.519841
Northern OR	2006	7	16	10	24.35	45	1.79036	1.64018	0.625	3.78609
Northern OR	2006	8	12	9	18.75	64	3.60035	3.56944	2.18002	5.16988
Northern OR	2006	9	12	10	17.8	26	1.40296	1.38125	0.7625	2.15075
Northern OR	2006	10	13	10	19.55	18	0.9088	0.875	0.3125	1.65536
Northern OR	2006	11	12	9	18.75	5	0.287079	0.271825	0.0634921	0.591329
Northern OR	2006	12	23	17	34.66	8	0.2315	0.220588	0.0735294	0.411765
Northern OR	2007	1	19	16	28.05	7	0.255424	0.256076	0.078125	0.456721
Northern OR	2007	2	14	11	20.6	0	0	0	0	0
Northern OR	2007	3	22	17	34.1	1	0.0258151	0.0336134	0	0.10084
Northern OR	2007	4	17	13	24.75	0	0	0	0	0
Northern OR	2007	5	19	15	27.61	1	0.033125	0.0416667	0	0.125
Northern OR	2007	6	23	14	35.11	8	0.205655	0.178571	0	0.47619
Northern OR	2007	7	26	14	38.61	37	0.936301	0.901786	0.338264	1.66973
Northern OR	2007	8	29	14	44.21	54	1.29646	1.27382	0.582929	2.16775
Northern OR	2007	9	32	14	48.41	40	1.01413	0.981803	0.446429	1.72477
Northern OR	2007	10	34	16	51.86	31	0.596999	0.578125	0.242119	1.02344
Northern OR	2007	11	32	14	49.65	7	0.148798	0.133929	0	0.339286
Northern OR	2007	12	23	12	35.15	11	0.32079	0.3125	0.104167	0.574405
Northern OR	2008	1	28	14	42.55	15	0.404191	0.400794	0.133929	0.731181
Northern OR	2008	2	36	17	57.75	6	0.134018	0.117647	0	0.352941
Northern OR	2008	3	31	15	49.7	3	0.057319	0.0416667	0	0.194048
Northern OR	2008	4	36	14	58.6	3	0.0644854	0.0446429	0	0.195019
Northern OR	2008	5	35	16	53.9	6	0.103549	0.110491	0	0.253549
Northern OR	2008	6	27	14	40.35	3	0.0826352	0.0714286	0	0.228431
Northern OR	2008	7	23	13	33.8	6	0.219835	0.21002	0	0.525855
Northern OR	2008	8	23	13	34.4	33	1.00827	0.961538	0.336538	1.95221
Northern OR	2008	9	23	14	35.05	131	3.97427	3.87219	2.04285	6.49093
Northern OR	2008	10	27	17	39.85	48	1.14945	1.12563	0.448529	1.98881
Northern OR	2008	11	29	17	43.56	7	0.135013	0.129644	0	0.311363
Northern OR	2008	12	25	13	37.85	4	0.113001	0.0961538	0	0.271316
Northern OR	2009	1	26	16	39.5	0	0	0	0	0
Northern OR	2009	2	27	17	40.7	1	0.0236029	0	0	0.0735294
Northern OR	2009	3	33	22	47.87	4	0.0715909	0.0568182	0	0.170455
Northern OR	2009	4	33	22	46.99	1	0.0196591	0.0284091	0	0.0852273
Northern OR	2009	5	31	20	45.62	2	0.0334278	0.0285714	0	0.109774
Northern OR	2009	6	33	21	49.16	4	0.0849718	0.0798872	0	0.194377
Northern OR	2009	7	25	23	37.69	63	1.69798	1.66162	0.376694	3.34577
Northern OR	2009	8	27	23	38.07	176	4.70287	4.64764	2.86279	6.62448
Northern OR	2009	9	19	16	27.55	39	1.38793	1.38275	0.983041	1.8445
Northern OR	2009	10	34	24	52.37	27	0.494419	0.4946	0.234884	0.780546
Northern OR	2009	11	24	20	37.53	5	0.131014	0.126177	0.0294118	0.257289
Northern OR	2009	12	20	17	32.1	3	0.0996575	0.0980392	0	0.227683
Northern OR	2010	1	22	19	32.47	0	0	0	0	0
Northern OR	2010	2	21	17	29.67	0	0	0	0	0
Northern OR	2010	3	19	16	27.31	0	0	0	0	0
Northern OR	2010	4	20	18	27.77	3	0.100124	0.0925926	0	0.248677
Northern OR	2010	5	25	20	36.32	1	0.0245938	0.03125	0	0.09375
Northern OR	2010	6	19	14	30.03	0	0	0	0	0
Northern OR	2010	7	21	18	30.94	6	0.217952	0.210874	0	0.516987
Northern OR	2010	8	20	17	29.41	34	1.14723	1.13226	0.586045	1.82471
Northern OR	2010	9	16	14	23.46	29	1.19977	1.14199	0.439974	2.25394
Northern OR	2010	10	22	18	30.61	34	1.08563	1.06567	0.579603	1.64874
Northern OR	2010	11	19	16	28.89	15	0.512415	0.504552	0.281016	0.789224
Northern OR	2010	12	21	17	31.66	5	0.142393	0.141745	0.0346021	0.252408
Northern OR	2011	1	21	18	31.21	3	0.0976127	0.0925926	0	0.211478
Northern OR	2011	2	15	14	21.89	5	0.233437	0.214286	0	0.535982
Northern OR	2011	3	19	15	28.11	3	0.117528	0.111842	0	0.268182
Northern OR	2011	4	17	13	24.04	8	0.342779	0.317308	0.0480769	0.759904
Northern OR	2011	5	21	18	29.66	7	0.210715	0.201132	0.067402	0.3817
Northern OR	2011	6	31	24	44.51	15	0.445601	0.42547	0.156015	0.849832
Northern OR	2011	7	25	20	37.18	10	0.237934	0.230263	0.0625	0.472039
Northern OR	2011	8	27	23	37.21	23	0.565747	0.557398	0.23381	0.960993
Northern OR	2011	9	23	19	34.7	19	0.479853	0.458796	0.115674	0.929453
Northern OR	2011	10	27	22	38.83	216	5.54126	5.49057	3.3919	8.08719
Northern OR	2011	11	19	16	28.7	41	1.79279	1.73304	0.786531	3.05411
Northern OR	2011	12	22	18	33.45	24	0.691711	0.678234	0.367497	1.04872
Northern OR	2012	1	24	21	38.9	9	0.239533	0.230792	0.0751134	0.441301
Northern OR	2012	2	17	15	27.3	11	0.447539	0.448389	0.200098	0.733369
Northern OR	2012	3	27	21	42.68	10	0.228842	0.223734	0.0892857	0.381517
Northern OR	2012	4	25	22	39.3	5	0.158116	0.147642	0	0.375787
Northern OR	2012	5	25	21	35.78	4	0.118451	0.111852	0	0.248365
Northern OR	2012	6	28	22	43.08	36	0.832424	0.800698	0.327339	1.48861
Northern OR	2012	7	36	30	49	300	7.06971	6.72171	1.09791	14.538
Northern OR	2012	8	34	28	50.96	115	2.12801	2.0198	0.855856	3.91154
Northern OR	2012	9	32	27	45.54	32	0.752291	0.749598	0.441967	1.08649
Northern OR	2012	10	28	24	39.18	70	1.68192	1.65038	0.987115	2.52903
Northern OR	2012	11	33	27	47.96	69	1.49661	1.47432	0.976889	2.08355
Northern OR	2012	12	24	21	33.58	7	0.188925	0.187547	0.0781432	0.314762
Northern OR	2013	1	26	23	38.37	1	0.0144022	0.0150966	0	0.0452899
Northern OR	2013	2	26	24	36.24	4	0.103185	0.0997024	0	0.234261
Northern OR	2013	3	39	32	57.83	2	0.0355497	0.0281532	0	0.0922474
Northern OR	2013	4	31	27	45.66	2	0.0430328	0.0389864	0	0.112086
Northern OR	2013	5	29	26	42.74	4	0.0913017	0.0890568	0.0213675	0.19333
Northern OR	2013	6	46	44	61.71	7	0.0962665	0.0938402	0.0268308	0.173669
Northern OR	2013	7	52	47	71.11	24	0.479364	0.444357	0.0687735	1.11782
Northern OR	2013	8	43	39	60.2	37	0.57254	0.571804	0.356334	0.786376
Northern OR	2013	9	40	36	56.46	181	3.20408	3.15799	2.31158	4.32706
Northern OR	2013	10	44	42	63.35	165	2.46035	2.42813	1.74206	3.30336
Northern OR	2013	11	45	42	65.5	49	0.789541	0.77872	0.510326	1.11197
Northern OR	2013	12	43	41	60.53	13	0.225575	0.223077	0.115209	0.356195
Northern OR	2014	1	49	47	69.69	5	0.0655563	0.0629233	0.0132979	0.136469
Northern OR	2014	2	43	41	59.99	2	0.0329201	0.0338753	0	0.0813008
Northern OR	2014	3	45	40	65.03	1	0.0131406	0.015625	0	0.046875
Northern OR	2014	4	47	43	69.24	1	0.013131	0.0141804	0	0.0425411
Northern OR	2014	5	40	39	59.86	3	0.0405482	0.029304	0	0.102157
Northern OR	2014	6	39	37	54.19	16	0.29767	0.298187	0.137532	0.47882
Northern OR	2014	7	35	32	51.74	46	0.946197	0.927904	0.459612	1.52136
Northern OR	2014	8	39	35	57.42	110	1.87553	1.86908	1.41597	2.35724
Northern OR	2014	9	37	33	55.57	120	2.25662	2.2384	1.61045	2.9907
Northern OR	2014	10	39	36	54.44	165	3.00291	2.99521	2.00411	4.09963
Northern OR	2014	11	38	35	53.42	48	0.841029	0.838037	0.476451	1.25343
Northern OR	2014	12	47	41	63.15	26	0.395336	0.392013	0.239648	0.563004
Northern OR	2015	1	51	43	70.28	28	0.407525	0.403275	0.238167	0.607596
Northern OR	2015	2	46	40	59.46	10	0.178155	0.172405	0.0681414	0.314045
Northern OR	2015	3	48	43	62.47	3	0.0373726	0.0363288	0	0.0833255
Northern OR	2015	4	44	37	62.46	15	0.234798	0.228715	0.106134	0.395776
Northern OR	2015	5	42	37	57.15	24	0.438325	0.432628	0.194515	0.706021
Northern OR	2015	6	41	38	57.21	32	0.693343	0.681091	0.348876	1.09014
Northern OR	2015	7	52	46	70.87	139	1.91686	1.88047	1.32377	2.66797
Northern OR	2015	8	38	35	54.23	372	6.78934	6.72599	5.19604	8.54889
Northern OR	2015	9	42	39	58.2	509	9.95999	9.84475	7.37586	13.0637
Northern OR	2015	10	36	33	47.45	113	2.26797	2.2493	1.46142	3.28675
Northern OR	2015	11	41	37	56.55	26	0.525839	0.514401	0.270148	0.843041
Northern OR	2015	12	30	26	40.19	4	0.142139	0.120597	0	0.345168
Northern OR	2016	1	39	35	52.85	4	0.0716531	0.0667383	0.0150376	0.145697
Northern OR	2016	2	31	28	40.34	5	0.244821	0.223214	0.0223214	0.625
Northern OR	2016	3	41	37	52.38	8	0.138334	0.134448	0.0477799	0.251931
Northern OR	2016	4	43	39	57.73	13	0.189457	0.188532	0.0916462	0.302032
Northern OR	2016	5	43	40	56.91	10	0.247256	0.234634	0.053696	0.521138
Northern OR	2016	6	44	40	60.32	28	0.590702	0.577338	0.232121	0.999603
Northern OR	2016	7	51	45	66.47	66	1.06175	1.05634	0.658247	1.48405
Northern OR	2016	8	37	34	50.4	126	2.58493	2.55228	1.75772	3.51017
Northern OR	2016	9	39	36	51.29	92	2.145	2.12012	1.36166	3.09398
Northern OR	2016	10	40	35	52.24	11	0.197775	0.194458	0.0702348	0.350016
Northern OR	2016	11	33	31	42.52	8	0.177558	0.170455	0.0587558	0.322121
Northern OR	2016	12	1	1	1.6	2	1	1	1	1
Southern OR	2001	11	1	1	1.46	0	0	0	0	0
Southern OR	2001	12	1	1	1.46	0	0	0	0	0
Southern OR	2002	3	1	1	1.46	0	0	0	0	0
Southern OR	2002	7	1	1	1.46	3	1.482	1	1	2
Southern OR	2002	8	1	1	1.46	6	2.498	2	1	4
Southern OR	2002	10	2	1	2.92	5	1.70959	1.36986	1.36986	2.05479
Southern OR	2002	11	1	1	1.46	0	0	0	0	0
Southern OR	2003	1	1	1	1.46	0	0	0	0	0
Southern OR	2003	2	1	1	1.46	0	0	0	0	0
Southern OR	2003	3	1	1	1.46	0	0	0	0	0
Southern OR	2003	4	1	1	1.46	0	0	0	0	0
Southern OR	2005	3	4	4	6.2	0	0	0	0	0
Southern OR	2005	4	4	4	5.4	0	0	0	0	0
Southern OR	2005	5	4	4	5.4	0	0	0	0	0
Southern OR	2005	6	4	4	5.4	0	0	0	0	0
Southern OR	2005	7	5	4	6.4	12	2.39925	2.75	0	5.91667
Southern OR	2005	8	3	3	3.4	14	4.16583	4.16667	1.66667	5.83333
Southern OR	2005	9	4	4	5.6	64	9.83534	9.72059	1.5	17.9412
Southern OR	2005	10	4	4	5.6	29	4.66962	4.70588	1.97059	8.23529
Southern OR	2005	11	5	5	7.2	5	0.629647	0.617647	0	1.61765
Southern OR	2005	12	5	5	7.2	0	0	0	0	0
Southern OR	2006	1	5	5	7.2	0	0	0	0	0
Southern OR	2006	2	3	3	3.9	0	0	0	0	0
Southern OR	2006	3	6	5	8.4	0	0	0	0	0
Southern OR	2006	4	5	5	7.2	0	0	0	0	0
Southern OR	2006	5	6	6	8.2	2	0.326667	0.333333	0	1
Southern OR	2006	6	7	6	9.8	8	1.08293	1.10417	0.138889	2.63889
Southern OR	2006	7	4	4	4.9	2	0.50525	0.5	0	1
Southern OR	2006	8	6	6	8.2	18	2.19347	2.18811	1.12908	3.28186
Southern OR	2006	9	6	6	8.2	22	2.4716	2.47141	1.42361	3.56863
Southern OR	2006	10	5	5	6.5	17	2.63065	2.63725	2.24118	3.00392
Southern OR	2006	11	5	5	7.2	4	0.480618	0.477941	0	1.05882
Southern OR	2006	12	5	5	6.5	4	0.681784	0.684314	0.117647	1.36667
Southern OR	2007	1	5	5	6.5	0	0	0	0	0
Southern OR	2007	2	6	6	8.2	3	0.301716	0.300245	0.0980392	0.508578
Southern OR	2007	3	6	6	8.2	2	0.259029	0.264706	0	0.598039
Southern OR	2007	4	6	5	8.8	7	0.797544	0.803922	0.435294	1.10588
Southern OR	2007	5	3	3	4.3	2	0.419216	0.392157	0	1.17647
Southern OR	2007	6	7	6	9.2	4	0.505188	0.5	0	1.10417
Southern OR	2007	7	5	5	7.2	52	9.17657	9.22059	0.970588	18.5
Southern OR	2007	8	6	6	8.2	17	2.07169	2.07966	1.32591	2.7552
Southern OR	2007	9	4	4	5.5	10	1.80967	1.80331	0.794118	2.8125
Southern OR	2007	10	4	4	5.5	0	0	0	0	0
Southern OR	2007	11	5	5	7.2	0	0	0	0	0
Southern OR	2007	12	5	5	6.5	4	0.727533	0.733333	0.2	1.26667
Southern OR	2008	1	6	6	8.2	1	0.173833	0.166667	0	0.5
Southern OR	2008	2	4	4	5.6	2	0.51	0.5	0	1.5
Southern OR	2008	3	6	6	8.2	0	0	0	0	0
Southern OR	2008	4	6	6	8.2	2	0.200643	0.202206	0	0.410539
Southern OR	2008	5	5	5	6.5	0	0	0	0	0
Southern OR	2008	6	5	5	6.5	2	0.363633	0.366667	0	0.733333
Southern OR	2008	7	6	6	8.2	1	0.137917	0.138889	0	0.416667
Southern OR	2008	8	5	5	6.5	22	3.75179	3.70833	0.875	6.875
Southern OR	2008	9	5	5	6.5	52	8.56096	8.25	4.34706	14.4
Southern OR	2008	10	5	5	6.5	40	6.97066	6.9152	3.44853	10.4235
Southern OR	2008	11	5	5	6.5	2	0.342725	0.325	0	0.725
Southern OR	2008	12	5	5	6.5	1	0.1948	0.2	0	0.6
Southern OR	2009	1	6	6	7.7	1	0.0970588	0.0980392	0	0.294118
Southern OR	2009	2	5	5	6.1	0	0	0	0	0
Southern OR	2009	3	5	5	6.7	0	0	0	0	0
Southern OR	2009	4	6	6	7.7	0	0	0	0	0
Southern OR	2009	5	9	6	10.5	3	0.339333	0.333333	0	0.833333
Southern OR	2009	6	7	6	8.1	2	0.2475	0.277778	0	0.555556
Southern OR	2009	7	7	7	8.7	14	1.69649	1.69643	0.803214	2.53571
Southern OR	2009	8	7	5	8.3	36	4.82744	4.81765	2.03529	8
Southern OR	2009	9	9	7	10.7	34	3.16552	3.12728	1.65801	4.80148
Southern OR	2009	10	10	7	11.9	15	1.28887	1.27381	0.523473	2.21429
Southern OR	2009	11	8	6	9.5	1	0.107361	0.138889	0	0.416667
Southern OR	2009	12	7	7	8.7	0	0	0	0	0
Southern OR	2010	1	9	7	10.7	0	0	0	0	0
Southern OR	2010	2	7	5	7.9	1	0.1446	0.2	0	0.4
Southern OR	2010	3	7	5	7.9	0	0	0	0	0
Southern OR	2010	4	8	6	9.5	0	0	0	0	0
Southern OR	2010	5	10	6	11.5	5	0.509	0.5	0	1.005
Southern OR	2010	6	10	8	11.45	1	0.1045	0.125	0	0.375
Southern OR	2010	7	14	9	16.42	8	0.526304	0.5	0.111111	0.981651
Southern OR	2010	8	10	9	12.42	7	0.665659	0.63763	0.162037	1.36295
Southern OR	2010	9	10	8	11.43	5	0.401135	0.385417	0.104167	0.760417
Southern OR	2010	10	12	8	13.32	33	2.38246	2.375	1.37637	3.58596
Southern OR	2010	11	9	7	10.32	10	0.889371	0.869748	0.310924	1.50081
Southern OR	2010	12	9	7	10.43	7	0.50463	0.504202	0	1.51261
Southern OR	2011	1	10	8	11.43	0	0	0	0	0
Southern OR	2011	2	9	7	10.32	3	0.275389	0.262123	0	0.78637
Southern OR	2011	3	7	7	7.92	0	0	0	0	0
Southern OR	2011	4	10	8	11.52	2	0.197875	0.25	0	0.5
Southern OR	2011	5	14	12	16.16	7	0.46913	0.460697	0.152606	0.83425
Southern OR	2011	6	15	12	16.85	3	0.117938	0.104167	0	0.3125
Southern OR	2011	7	17	11	17.4	10	0.57066	0.545455	0.235045	1.01647
Southern OR	2011	8	13	12	13.61	5	0.371312	0.362319	0.0520833	0.72494
Southern OR	2011	9	14	12	15.63	13	0.746803	0.740954	0.242339	1.31628
Southern OR	2011	10	16	13	16.71	271	16.4598	16.0509	6.06698	29.6935
Southern OR	2011	11	11	10	12.32	18	1.32947	1.3206	0.569148	2.03635
Southern OR	2011	12	11	10	12.31	5	0.411816	0.39386	0.0833333	0.831579
Southern OR	2012	1	10	10	11.63	1	0.104731	0.107527	0	0.322581
Southern OR	2012	2	11	10	11.72	2	0.124623	0.117647	0	0.308824
Southern OR	2012	3	9	9	10.03	1	0.0649673	0.0653595	0	0.196078
Southern OR	2012	4	9	9	10.93	3	0.275947	0.274911	0.0633987	0.549822
Southern OR	2012	5	8	8	9.84	1	0.124625	0.125	0	0.375
Southern OR	2012	6	14	14	16.43	7	0.410655	0.385917	0.112519	0.83991
Southern OR	2012	7	12	12	14.63	43	3.19409	3.09436	0.300119	8.1924
Southern OR	2012	8	12	12	14.43	17	1.40389	1.40884	0.81229	2.03242
Southern OR	2012	9	14	12	17.34	12	0.782373	0.770833	0.270833	1.35417
Southern OR	2012	10	13	12	15.43	57	4.01965	3.92472	1.8602	6.41299
Southern OR	2012	11	11	11	13.79	17	1.30013	1.29196	0.573246	2.08912
Southern OR	2012	12	12	11	15.04	1	0.0883675	0.0977517	0	0.293255
Southern OR	2013	1	16	13	18.34	0	0	0	0	0
Southern OR	2013	2	20	16	24.15	2	0.0836287	0.0735294	0	0.224265
Southern OR	2013	3	16	11	17.26	3	0.18314	0.166806	0	0.524999
Southern OR	2013	4	17	14	20.14	1	0.0355882	0.0420168	0	0.12605
Southern OR	2013	5	14	12	15.53	1	0.0657492	0.0764526	0	0.229358
Southern OR	2013	6	23	18	31.71	11	0.393587	0.370135	0.0873016	0.906536
Southern OR	2013	7	21	17	28.97	17	0.564484	0.559167	0.287114	0.875683
Southern OR	2013	8	22	18	29.87	26	0.926506	0.913736	0.51912	1.38768
Southern OR	2013	9	14	13	20.17	39	2.14516	2.1404	1.24156	3.10746
Southern OR	2013	10	19	17	28.37	84	3.41983	3.3825	2.00291	5.1051
Southern OR	2013	11	17	15	25.17	36	1.51952	1.5197	0.992257	2.06312
Southern OR	2013	12	10	10	13.53	10	0.643967	0.642157	0.283333	1.04059
Southern OR	2014	1	13	13	17.93	5	0.248991	0.246154	0.0769231	0.503888
Southern OR	2014	2	12	12	17.03	1	0.0347333	0.0333333	0	0.1
Southern OR	2014	3	15	14	20.52	1	0.066	0.0714286	0	0.214286
Southern OR	2014	4	14	14	20.59	1	0.0372143	0.0357143	0	0.107143
Southern OR	2014	5	19	17	27.12	2	0.0943335	0.107933	0	0.323799
Southern OR	2014	6	14	14	19.7	3	0.148772	0.142857	0	0.308669
Southern OR	2014	7	19	17	25.73	65	2.76296	2.72744	1.49779	4.2287
Southern OR	2014	8	23	18	31.52	48	1.66273	1.61661	0.701768	2.83372
Southern OR	2014	9	23	20	33.77	70	2.23034	2.23658	1.48665	2.94703
Southern OR	2014	10	18	16	26.85	53	2.43523	2.40023	0.997283	4.00215
Southern OR	2014	11	19	17	27.72	8	0.416994	0.394753	0.0735294	0.926669
Southern OR	2014	12	20	19	27.14	5	0.177192	0.172321	0.0473631	0.335001
Southern OR	2015	1	26	22	36.54	3	0.116004	0.113636	0	0.30303
Southern OR	2015	2	26	21	35.88	7	0.163092	0.159954	0.0442968	0.310999
Southern OR	2015	3	24	19	34.79	6	0.244962	0.236923	0.0438596	0.474264
Southern OR	2015	4	23	20	33.05	3	0.112401	0.105556	0	0.257727
Southern OR	2015	5	24	18	34.99	10	0.347594	0.340738	0.141333	0.591927
Southern OR	2015	6	23	18	33.73	9	0.24114	0.232719	0.0585195	0.47666
Southern OR	2015	7	20	18	29.54	57	1.92011	1.89261	0.98373	2.96125
Southern OR	2015	8	20	17	29.93	110	3.99064	3.94224	2.30932	5.81122
Southern OR	2015	9	16	14	24.91	126	4.85335	4.67184	2.09649	8.28902
Southern OR	2015	10	21	18	31.36	30	1.2796	1.26499	0.523753	2.09203
Southern OR	2015	11	18	16	27.15	5	0.20089	0.190436	0.0271739	0.424277
Southern OR	2015	12	14	13	20.49	1	0.073	0.0769231	0	0.230769
Southern OR	2016	1	16	15	23.21	0	0	0	0	0
Southern OR	2016	2	20	18	30.73	0	0	0	0	0
Southern OR	2016	3	18	17	27.21	2	0.0749249	0.0795693	0	0.18041
Southern OR	2016	4	22	20	31.76	3	0.0946648	0.0987319	0	0.203457
Southern OR	2016	5	20	17	29.87	3	0.166313	0.156863	0	0.395567
Southern OR	2016	6	21	19	32.55	11	0.302065	0.294711	0.11485	0.513393
Southern OR	2016	7	16	15	21.7	17	0.884481	0.868146	0.435299	1.44467
Southern OR	2016	8	19	18	28.2	36	1.58588	1.56383	0.854816	2.36668
Southern OR	2016	9	16	15	23.21	8	0.359935	0.356209	0.105098	0.639895
Southern OR	2016	10	18	16	25.2	6	0.307297	0.29212	0	0.681895
Southern OR	2016	11	18	17	25.94	1	0.0354412	0.0367647	0	0.110294
Southern OR	2016	12	3	3	4.05	0	0	0	0	0
Salish Sea	1999	1	1	1	1.3	0	0	0	0	0
Salish Sea	1999	12	1	1	1.7	0	0	0	0	0
Salish Sea	2000	7	2	2	3.25	0	0	0	0	0
Salish Sea	2000	8	6	5	6.24	0	0	0	0	0
Salish Sea	2000	9	3	3	4.95	0	0	0	0	0
Salish Sea	2000	10	1	1	1.7	0	0	0	0	0
Salish Sea	2000	11	3	3	6.55	0	0	0	0	0
Salish Sea	2000	12	3	3	4.4	0	0	0	0	0
Salish Sea	2001	1	6	6	9.05	0	0	0	0	0
Salish Sea	2001	2	3	3	6.55	0	0	0	0	0
Salish Sea	2001	3	4	4	8.25	0	0	0	0	0
Salish Sea	2001	4	2	2	4.7	0	0	0	0	0
Salish Sea	2001	5	7	7	14.95	0	0	0	0	0
Salish Sea	2001	6	29	20	27.49	0	0	0	0	0
Salish Sea	2001	7	34	23	36.83	1	0.0178261	0	0	0.0767263
Salish Sea	2001	8	31	20	26.87	0	0	0	0	0
Salish Sea	2001	9	33	20	28.17	0	0	0	0	0
Salish Sea	2001	10	28	19	32.23	0	0	0	0	0
Salish Sea	2001	11	34	25	37.27	0	0	0	0	0
Salish Sea	2001	12	25	18	27.48	0	0	0	0	0
Salish Sea	2002	1	32	23	34.87	0	0	0	0	0
Salish Sea	2002	2	51	33	59.31	0	0	0	0	0
Salish Sea	2002	3	44	32	58.71	0	0	0	0	0
Salish Sea	2002	4	49	34	60.45	0	0	0	0	0
Salish Sea	2002	5	38	25	49.92	0	0	0	0	0
Salish Sea	2002	6	38	30	45.61	0	0	0	0	0
Salish Sea	2002	7	47	33	58.91	0	0	0	0	0
Salish Sea	2002	8	45	31	56.21	0	0	0	0	0
Salish Sea	2002	9	40	34	46.27	0	0	0	0	0
Salish Sea	2002	10	52	35	63.38	2	0.0228571	0.0168067	0	0.0672269
Salish Sea	2002	11	33	28	39.59	0	0	0	0	0
Salish Sea	2002	12	47	32	58.67	0	0	0	0	0
Salish Sea	2003	1	45	33	52.91	0	0	0	0	0
Salish Sea	2003	2	41	31	58.57	1	0.0142505	0.0189753	0	0.056926
Salish Sea	2003	3	47	38	54.86	0	0	0	0	0
Salish Sea	2003	4	46	39	52.81	1	0.0105944	0.011655	0	0.034965
Salish Sea	2003	5	50	41	61.21	0	0	0	0	0
Salish Sea	2003	6	51	41	60.96	0	0	0	0	0
Salish Sea	2003	7	60	49	68.65	0	0	0	0	0
Salish Sea	2003	8	58	43	72.82	7	0.228646	0.246238	0.0105708	0.722415
Salish Sea	2003	9	61	47	80.89	4	0.0282438	0.0249916	0	0.0718507
Salish Sea	2003	10	63	47	78.86	1	0.00733536	0.0101317	0	0.0303951
Salish Sea	2003	11	43	39	57.51	0	0	0	0	0
Salish Sea	2003	12	52	41	65.74	0	0	0	0	0
Salish Sea	2004	1	77	46	92.91	0	0	0	0	0
Salish Sea	2004	2	64	49	79.72	0	0	0	0	0
Salish Sea	2004	3	60	47	69.25	0	0	0	0	0
Salish Sea	2004	4	50	40	58.25	1	0.0254687	0.03125	0	0.09375
Salish Sea	2004	5	87	52	90.47	0	0	0	0	0
Salish Sea	2004	6	69	52	87.04	0	0	0	0	0
Salish Sea	2004	7	79	62	106.14	0	0	0	0	0
Salish Sea	2004	8	71	55	93.42	1	0.00915152	0.0121212	0	0.0363636
Salish Sea	2004	9	71	53	85.9	1	0.00710692	0.00898473	0	0.0269542
Salish Sea	2004	10	111	64	159.88	1	0.00506434	0	0	0.0183824
Salish Sea	2004	11	72	52	104.52	0	0	0	0	0
Salish Sea	2004	12	87	66	113.76	0	0	0	0	0
Salish Sea	2005	1	104	71	138.93	1	0.00398848	0	0	0.0192061
Salish Sea	2005	2	86	72	117.24	0	0	0	0	0
Salish Sea	2005	3	89	68	111.54	1	0.00519608	0.0070028	0	0.0210084
Salish Sea	2005	4	109	81	138.38	0	0	0	0	0
Salish Sea	2005	5	94	69	123.92	0	0	0	0	0
Salish Sea	2005	6	89	69	114.61	0	0	0	0	0
Salish Sea	2005	7	101	79	120.16	1	0.00572599	0.00744602	0	0.022338
Salish Sea	2005	8	87	70	113.45	2	0.0156486	0.00971817	0	0.0386842
Salish Sea	2005	9	95	72	130.64	6	0.0923209	0.0817774	0	0.237961
Salish Sea	2005	10	99	75	133.33	0	0	0	0	0
Salish Sea	2005	11	97	75	136.67	0	0	0	0	0
Salish Sea	2005	12	97	72	130.59	0	0	0	0	0
Salish Sea	2006	1	121	88	163.42	1	0.00412879	0.00541126	0	0.0162338
Salish Sea	2006	2	119	91	155.31	1	0.00401099	0.004995	0	0.014985
Salish Sea	2006	3	138	104	180.08	0	0	0	0	0
Salish Sea	2006	4	133	107	172.07	0	0	0	0	0
Salish Sea	2006	5	137	112	182.93	0	0	0	0	0
Salish Sea	2006	6	120	106	164	0	0	0	0	0
Salish Sea	2006	7	131	109	167.68	0	0	0	0	0
Salish Sea	2006	8	130	110	165.78	2	0.0107359	0.0123686	0	0.0371058
Salish Sea	2006	9	114	87	151.17	4	0.0218826	0.0205503	0	0.0483845
Salish Sea	2006	10	115	94	145.32	1	0.00492908	0.00591017	0	0.0177305
Salish Sea	2006	11	78	66	109.37	1	0.00514545	0.00606061	0	0.0181818
Salish Sea	2006	12	100	72	138.49	0	0	0	0	0
Salish Sea	2007	1	108	83	150.42	0	0	0	0	0
Salish Sea	2007	2	101	84	134.21	0	0	0	0	0
Salish Sea	2007	3	110	84	151.03	0	0	0	0	0
Salish Sea	2007	4	114	88	152.53	0	0	0	0	0
Salish Sea	2007	5	107	79	136.75	0	0	0	0	0
Salish Sea	2007	6	112	88	142.97	0	0	0	0	0
Salish Sea	2007	7	106	87	133.1	0	0	0	0	0
Salish Sea	2007	8	101	78	141.78	1	0.0095274	0.0125691	0	0.0377074
Salish Sea	2007	9	98	76	143.01	4	0.02819	0.0267419	0.00739208	0.0615716
Salish Sea	2007	10	104	85	137.73	47	0.54423	0.594519	0.0107843	1.79414
Salish Sea	2007	11	108	84	142.15	2	0.00833565	0.00566893	0	0.0224181
Salish Sea	2007	12	94	71	128.74	4	0.0263911	0.0262179	0	0.0665368
Salish Sea	2008	1	114	88	147.16	1	0.0039876	0.00516529	0	0.0154959
Salish Sea	2008	2	117	86	154.63	0	0	0	0	0
Salish Sea	2008	3	110	89	146.96	1	0.00407048	0.00510725	0	0.0153218
Salish Sea	2008	4	116	86	155.83	0	0	0	0	0
Salish Sea	2008	5	119	87	161.65	0	0	0	0	0
Salish Sea	2008	6	108	84	148.37	0	0	0	0	0
Salish Sea	2008	7	107	84	132.84	0	0	0	0	0
Salish Sea	2008	8	109	85	134.42	0	0	0	0	0
Salish Sea	2008	9	91	80	125.21	0	0	0	0	0
Salish Sea	2008	10	112	88	144.38	0	0	0	0	0
Salish Sea	2008	11	106	85	135.75	0	0	0	0	0
Salish Sea	2008	12	91	65	126.01	0	0	0	0	0
Salish Sea	2009	1	132	93	181.06	1	0.012509	0.0179211	0	0.0537634
Salish Sea	2009	2	124	97	155.47	1	0.008	0.0103093	0	0.0309278
Salish Sea	2009	3	126	92	168.45	0	0	0	0	0
Salish Sea	2009	4	118	90	152.3	0	0	0	0	0
Salish Sea	2009	5	143	94	189.76	0	0	0	0	0
Salish Sea	2009	6	123	96	151.77	0	0	0	0	0
Salish Sea	2009	7	117	96	156.96	0	0	0	0	0
Salish Sea	2009	8	117	93	153.19	1	0.00500949	0.00632511	0	0.0189753
Salish Sea	2009	9	119	93	155.96	1	0.00626143	0.00731475	0	0.0219443
Salish Sea	2009	10	116	95	151.14	2	0.00923308	0.00619195	0	0.0235884
Salish Sea	2009	11	108	87	145.53	2	0.010238	0.00676133	0	0.0260311
Salish Sea	2009	12	117	84	148.23	0	0	0	0	0
Salish Sea	2010	1	123	100	153.76	1	0.010075	0.0125	0	0.0375
Salish Sea	2010	2	117	95	154.51	1	0.00580351	0.00701754	0	0.0210526
Salish Sea	2010	3	140	97	185.6	0	0	0	0	0
Salish Sea	2010	4	131	88	184.21	0	0	0	0	0
Salish Sea	2010	5	150	118	196.35	0	0	0	0	0
Salish Sea	2010	6	122	101	160.12	1	0.00364536	0.00450045	0	0.0135014
Salish Sea	2010	7	131	111	166.26	0	0	0	0	0
Salish Sea	2010	8	128	105	166.09	13	0.103843	0.0939099	0.00793651	0.241018
Salish Sea	2010	9	124	97	163.19	0	0	0	0	0
Salish Sea	2010	10	127	96	162.36	0	0	0	0	0
Salish Sea	2010	11	120	102	139.01	0	0	0	0	0
Salish Sea	2010	12	136	113	152.98	0	0	0	0	0
Salish Sea	2011	1	144	128	167.68	1	0.0140156	0.015625	0	0.046875
Salish Sea	2011	2	155	130	188.98	1	0.00561671	0.0066313	0	0.0198939
Salish Sea	2011	3	165	133	201.72	0	0	0	0	0
Salish Sea	2011	4	177	146	212.67	2	0.0100773	0.0114155	0	0.0244033
Salish Sea	2011	5	169	137	210.25	2	0.00810681	0.00561482	0	0.0211481
Salish Sea	2011	6	151	129	176.3	1	0.00668992	0.00775194	0	0.0232558
Salish Sea	2011	7	161	134	184.48	0	0	0	0	0
Salish Sea	2011	8	159	132	187.22	0	0	0	0	0
Salish Sea	2011	9	150	126	180.55	1	0.00513431	0.00610501	0	0.018315
Salish Sea	2011	10	150	133	173.15	0	0	0	0	0
Salish Sea	2011	11	140	130	160.46	0	0	0	0	0
Salish Sea	2011	12	167	144	197.37	1	0.00581944	0.00694444	0	0.0208333
Salish Sea	2012	1	162	139	191.58	0	0	0	0	0
Salish Sea	2012	2	180	160	198.64	0	0	0	0	0
Salish Sea	2012	3	189	167	214.82	0	0	0	0	0
Salish Sea	2012	4	188	165	223.66	0	0	0	0	0
Salish Sea	2012	5	192	164	222.274	0	0	0	0	0
Salish Sea	2012	6	189	169	221.914	0	0	0	0	0
Salish Sea	2012	7	198	170	217.794	0	0	0	0	0
Salish Sea	2012	8	185	162	204.264	0	0	0	0	0
Salish Sea	2012	9	184	168	215.624	1	0.00422619	0.00457875	0	0.0137363
Salish Sea	2012	10	194	169	220.874	0	0	0	0	0
Salish Sea	2012	11	170	158	192.374	0	0	0	0	0
Salish Sea	2012	12	162	139	189.334	1	0.00408153	0.00479616	0	0.0143885
Salish Sea	2013	1	203	177	235.474	0	0	0	0	0
Salish Sea	2013	2	204	168	233.344	2	0.00935695	0.00692137	0	0.0253429
Salish Sea	2013	3	213	177	228.004	0	0	0	0	0
Salish Sea	2013	4	199	167	239.224	0	0	0	0	0
Salish Sea	2013	5	184	162	223.964	0	0	0	0	0
Salish Sea	2013	6	180	165	199.504	0	0	0	0	0
Salish Sea	2013	7	168	154	188.604	0	0	0	0	0
Salish Sea	2013	8	161	146	178.304	0	0	0	0	0
Salish Sea	2013	9	148	140	166.514	0	0	0	0	0
Salish Sea	2013	10	158	147	171.024	2	0.018557	0.0170068	0	0.0562533
Salish Sea	2013	11	159	145	176.544	1	0.00316897	0.00344828	0	0.0103448
Salish Sea	2013	12	148	131	179.284	0	0	0	0	0
Salish Sea	2014	1	186	161	216.054	1	0.00476002	0.00564653	0	0.0169396
Salish Sea	2014	2	158	146	184.314	1	0.00522655	0.0052687	0	0.0158061
Salish Sea	2014	3	178	147	198.054	0	0	0	0	0
Salish Sea	2014	4	168	154	207.014	0	0	0	0	0
Salish Sea	2014	5	166	155	197.354	3	0.0208177	0.0225056	0	0.0675169
Salish Sea	2014	6	169	152	200.104	0	0	0	0	0
Salish Sea	2014	7	160	150	191.194	0	0	0	0	0
Salish Sea	2014	8	171	156	206.964	1	0.00131766	0.0014245	0	0.0042735
Salish Sea	2014	9	168	151	208.274	5	0.0153679	0.0145853	0.00254712	0.0330499
Salish Sea	2014	10	152	141	188.214	2	0.00717027	0.00754912	0	0.0177047
Salish Sea	2014	11	154	140	192.194	3	0.0167887	0.0151685	0	0.0375474
Salish Sea	2014	12	144	138	178.554	1	0.00676812	0.00724638	0	0.0217391
Salish Sea	2015	1	167	155	196.318	2	0.0112412	0.00921659	0	0.0308141
Salish Sea	2015	2	155	144	187.47	0	0	0	0	0
Salish Sea	2015	3	167	155	196.604	0	0	0	0	0
Salish Sea	2015	4	167	154	204.184	0	0	0	0	0
Salish Sea	2015	5	170	152	212.964	0	0	0	0	0
Salish Sea	2015	6	157	150	189.734	0	0	0	0	0
Salish Sea	2015	7	172	161	192.984	1	0.00380952	0.00414079	0	0.0124224
Salish Sea	2015	8	157	141	187.934	4	0.0314482	0.0299145	0.00264594	0.0819485
Salish Sea	2015	9	157	144	181.934	4	0.0122067	0.0118877	0	0.0280456
Salish Sea	2015	10	143	135	171.694	1	0.00519577	0.00529101	0	0.015873
Salish Sea	2015	11	136	126	155.564	0	0	0	0	0
Salish Sea	2015	12	127	121	148.654	0	0	0	0	0
Salish Sea	2016	1	139	134	162.794	0	0	0	0	0
Salish Sea	2016	2	148	140	168.548	0	0	0	0	0
Salish Sea	2016	3	130	123	154.73	0	0	0	0	0
Salish Sea	2016	4	135	131	154.864	0	0	0	0	0
Salish Sea	2016	5	141	137	166.654	0	0	0	0	0
Salish Sea	2016	6	118	116	136.654	0	0	0	0	0
Salish Sea	2016	7	136	117	162.49	0	0	0	0	0
Salish Sea	2016	8	138	119	165.568	0	0	0	0	0
Salish Sea	2016	9	123	113	146.55	1	0.00690265	0.00737463	0	0.0221239
Salish Sea	2016	10	104	100	127.824	0	0	0	0	0
Salish Sea	2016	11	95	90	109.714	0	0	0	0	0
Salish Sea	2016	12	5	5	6.65	0	0	0	0	0
Southern WA	1999	12	3	3	4.08	3	0.833333	0.833333	0	2.5
Southern WA	2000	1	7	3	11.1	2	0.243889	0	0	1.11111
Southern WA	2000	2	9	7	15.38	3	0.315195	0.38961	0	0.790909
Southern WA	2000	3	5	3	8.16	0	0	0	0	0
Southern WA	2000	4	6	4	8.98	0	0	0	0	0
Southern WA	2000	5	8	4	12.96	0	0	0	0	0
Southern WA	2000	6	6	5	8.96	0	0	0	0	0
Southern WA	2000	7	4	3	6.5	0	0	0	0	0
Southern WA	2000	8	3	2	5.3	1	0.178158	0.263158	0	0.526316
Southern WA	2000	10	5	4	8.16	7	1.25097	1.27551	0.263158	2.31139
Southern WA	2000	11	4	3	8.5	4	0.473481	0.526316	0	1.1568
Southern WA	2000	12	4	3	7.18	1	0.134737	0.175439	0	0.350877
Southern WA	2001	1	3	3	4.78	0	0	0	0	0
Southern WA	2001	2	3	2	8.3	0	0	0	0	0
Southern WA	2001	3	5	5	8.5	0	0	0	0	0
Southern WA	2001	4	13	7	20.66	0	0	0	0	0
Southern WA	2001	5	6	5	11.1	0	0	0	0	0
Southern WA	2001	6	17	7	25.26	2	0.124636	0.145773	0	0.437318
Southern WA	2001	7	14	7	21.12	8	0.532332	0.516278	0.0892857	1.08297
Southern WA	2001	8	8	4	16.6	3	0.20603	0.0925926	0	0.625
Southern WA	2001	9	11	6	20.06	19	1.33694	1.32874	0.123457	2.71471
Southern WA	2001	10	12	10	21.68	31	1.79811	1.75831	0.83711	2.93459
Southern WA	2001	11	13	8	22.68	7	0.350333	0.348011	0	0.779755
Southern WA	2001	12	12	7	21.18	8	0.585257	0.565715	0	1.61286
Southern WA	2002	1	11	6	17.36	2	0.153982	0.170068	0	0.444303
Southern WA	2002	2	9	6	15.38	1	0.0665625	0.104167	0	0.208333
Southern WA	2002	3	9	6	14.66	4	0.435665	0.340136	0	1.02041
Southern WA	2002	4	8	5	13.38	3	0.323098	0.329082	0	0.692718
Southern WA	2002	5	11	7	19.8	1	0.0606667	0	0	0.190476
Southern WA	2002	6	12	7	20.16	6	0.375648	0.363095	0	0.874636
Southern WA	2002	7	12	6	19.76	6	0.309688	0.3125	0	0.75
Southern WA	2002	8	11	7	19.58	32	1.8486	1.81096	0.507753	3.51061
Southern WA	2002	9	12	7	21.26	45	2.59191	2.55916	0.872957	4.5937
Southern WA	2002	10	12	7	18.26	28	1.77724	1.58892	0.714286	3.47564
Southern WA	2002	11	23	15	40.33	4	0.124864	0.11741	0	0.289523
Southern WA	2002	12	16	9	38.76	4	0.173252	0.111111	0	0.564626
Southern WA	2003	1	20	10	52.88	12	0.345401	0.319298	0.112283	0.683371
Southern WA	2003	2	13	10	23.46	7	0.348738	0.343159	0.105263	0.623316
Southern WA	2003	3	10	9	19.08	4	0.320804	0.296202	0	0.749717
Southern WA	2003	4	13	10	28.18	2	0.130095	0.102041	0	0.337415
Southern WA	2003	5	15	10	30.16	10	0.463505	0.46102	0.12037	0.832703
Southern WA	2003	6	9	7	18.58	4	0.329802	0.291545	0	0.883842
Southern WA	2003	7	12	9	22.76	13	0.865231	0.866676	0.155702	2.04082
Southern WA	2003	8	13	9	22.68	49	2.34874	2.31379	1.28551	3.52124
Southern WA	2003	9	12	8	27.78	38	2.21906	2.17066	0.702656	4.0811
Southern WA	2003	10	15	10	33.56	20	0.710956	0.623246	0.025	1.7033
Southern WA	2003	11	23	12	47.89	8	0.26509	0.241506	0	0.652174
Southern WA	2003	12	15	10	35.28	2	0.111167	0.166667	0	0.333333
Southern WA	2004	1	11	8	23.68	0	0	0	0	0
Southern WA	2004	2	11	9	21.28	1	0.0922902	0.113379	0	0.340136
Southern WA	2004	3	12	9	25.58	1	0.0557778	0.0740741	0	0.222222
Southern WA	2004	4	12	9	25.8	0	0	0	0	0
Southern WA	2004	5	18	10	34.68	1	0.0333125	0	0	0.125
Southern WA	2004	6	19	10	38.18	8	0.25912	0.235197	0.0526316	0.563596
Southern WA	2004	7	10	7	22.8	8	0.470573	0.449735	0.0892857	0.941239
Southern WA	2004	8	13	10	24.28	131	6.7435	6.45221	3.45084	11.4252
Southern WA	2004	9	13	10	25.98	35	1.73166	1.68892	0.797477	2.78748
Southern WA	2004	10	16	13	27.08	33	1.56845	1.47356	0.69168	3.02582
Southern WA	2004	11	15	12	29.48	2	0.0872917	0.104167	0	0.208333
Southern WA	2004	12	13	11	23.98	2	0.104577	0.0956938	0	0.247209
Southern WA	2005	1	15	12	29.48	2	0.115335	0.0757576	0	0.296717
Southern WA	2005	2	15	12	29.48	2	0.0953939	0.0833333	0	0.234848
Southern WA	2005	3	14	11	23.08	10	0.485024	0.481921	0.173461	0.844101
Southern WA	2005	4	10	9	16.9	2	0.158519	0.185185	0	0.555556
Southern WA	2005	5	13	11	21.88	15	0.662317	0.643939	0.0757576	1.47727
Southern WA	2005	6	14	12	23.38	20	0.891693	0.873737	0.150805	1.75183
Southern WA	2005	7	15	12	24.98	34	1.35949	1.34865	0.678652	2.14255
Southern WA	2005	8	14	11	22.38	18	0.895411	0.886533	0.416625	1.4438
Southern WA	2005	9	13	10	22.48	21	1.19959	1.12982	0.251211	2.51714
Southern WA	2005	10	15	12	23.88	17	0.849522	0.828495	0.40258	1.38946
Southern WA	2005	11	23	18	33.05	14	0.45897	0.449968	0.222312	0.749929
Southern WA	2005	12	11	11	16.68	2	0.132784	0.132576	0	0.32197
Southern WA	2006	1	11	10	18.78	3	0.184438	0.1875	0	0.395833
Southern WA	2006	2	12	11	19.78	0	0	0	0	0
Southern WA	2006	3	11	9	18.68	3	0.18328	0.171858	0	0.399272
Southern WA	2006	4	11	9	18.78	4	0.249581	0.243665	0	0.614035
Southern WA	2006	5	11	9	18.4	7	0.480686	0.478469	0	1.0202
Southern WA	2006	6	17	10	38.5	1	0.0483333	0	0	0.166667
Southern WA	2006	7	9	8	14.7	3	0.23875	0.208333	0	0.625
Southern WA	2006	8	10	8	17.4	10	0.744092	0.744243	0.234375	1.32909
Southern WA	2006	9	10	8	16.3	11	0.686122	0.653783	0.078125	1.33882
Southern WA	2006	10	13	10	20.41	11	0.616713	0.579318	0.0909091	1.36963
Southern WA	2006	11	16	13	27.6	3	0.0860513	0.0769231	0	0.230769
Southern WA	2006	12	11	11	19	0	0	0	0	0
Southern WA	2007	1	14	13	22.98	2	0.0660705	0.0705128	0	0.166667
Southern WA	2007	2	16	15	24.78	1	0.0615333	0.0666667	0	0.2
Southern WA	2007	3	17	15	25.78	1	0.0298	0.0333333	0	0.1
Southern WA	2007	4	15	14	24.2	2	0.12626	0.12987	0	0.285714
Southern WA	2007	5	16	15	25.8	2	0.0907656	0.0956938	0	0.216906
Southern WA	2007	6	28	17	42.28	2	0.0386961	0.0392157	0	0.117647
Southern WA	2007	7	31	17	44.68	38	0.829748	0.797348	0.316163	1.4775
Southern WA	2007	8	23	16	32.68	48	1.48625	1.44678	0.455729	2.69206
Southern WA	2007	9	23	16	34.38	41	1.26969	1.25148	0.700224	1.90869
Southern WA	2007	10	43	22	61.49	47	0.875132	0.863087	0.436966	1.33295
Southern WA	2007	11	28	18	41.38	8	0.227402	0.214389	0.0347222	0.50982
Southern WA	2007	12	22	15	34.5	22	0.788506	0.74596	0.25	1.4801
Southern WA	2008	1	25	18	37.96	19	0.564738	0.55617	0.239894	0.937826
Southern WA	2008	2	31	21	52.13	6	0.11092	0.109127	0	0.231216
Southern WA	2008	3	32	18	48.08	1	0.0315556	0	0	0.111111
Southern WA	2008	4	27	16	40.88	2	0.0690937	0.0625	0	0.1875
Southern WA	2008	5	23	14	34.23	0	0	0	0	0
Southern WA	2008	6	32	17	44.58	0	0	0	0	0
Southern WA	2008	7	28	14	38.78	2	0.059881	0.0595238	0	0.178571
Southern WA	2008	8	32	18	43.68	36	0.759607	0.737428	0.326793	1.28196
Southern WA	2008	9	28	14	39.68	20	0.558485	0.547816	0.128968	1.10369
Southern WA	2008	10	39	16	53.51	11	0.224653	0.209978	0	0.510466
Southern WA	2008	11	30	21	44.64	0	0	0	0	0
Southern WA	2008	12	21	16	32.56	4	0.118988	0.0986842	0	0.348136
Southern WA	2009	1	28	20	42.76	2	0.0516651	0.0454545	0	0.143541
Southern WA	2009	2	26	20	38.74	2	0.0684587	0.046729	0	0.181854
Southern WA	2009	3	37	21	51.64	0	0	0	0	0
Southern WA	2009	4	37	22	53.63	2	0.0328784	0.0311333	0	0.0933998
Southern WA	2009	5	37	23	53.73	3	0.051912	0.0434783	0	0.132723
Southern WA	2009	6	36	21	51.23	0	0	0	0	0
Southern WA	2009	7	23	20	38.99	2	0.0651392	0.0625	0	0.167614
Southern WA	2009	8	27	24	43.33	119	3.57409	3.41153	1.4283	6.27577
Southern WA	2009	9	29	24	45.13	59	1.47218	1.43937	0.801734	2.26707
Southern WA	2009	10	58	34	90.99	298	3.20497	3.14843	1.93549	4.7139
Southern WA	2009	11	23	21	37.42	11	0.311927	0.296316	0.0783229	0.644531
Southern WA	2009	12	24	22	36.64	0	0	0	0	0
Southern WA	2010	1	24	21	39.87	0	0	0	0	0
Southern WA	2010	2	25	23	40.85	0	0	0	0	0
Southern WA	2010	3	22	20	34.87	0	0	0	0	0
Southern WA	2010	4	28	23	42.71	1	0.0154348	0.0181159	0	0.0543478
Southern WA	2010	5	23	20	37.51	1	0.0359167	0.0416667	0	0.125
Southern WA	2010	6	23	19	38.37	2	0.0461496	0.0554017	0	0.166205
Southern WA	2010	7	26	24	39.4	1	0.0313	0.0333333	0	0.1
Southern WA	2010	8	23	20	35.7	13	0.4021	0.398808	0.190687	0.649751
Southern WA	2010	9	28	25	44.85	17	0.492671	0.481348	0.174163	0.900211
Southern WA	2010	10	28	26	43.92	14	0.370956	0.367865	0.119577	0.639121
Southern WA	2010	11	18	18	26.57	12	0.499868	0.502633	0.240441	0.775092
Southern WA	2010	12	16	15	26.81	5	0.189004	0.194444	0	0.388889
Southern WA	2011	1	28	21	44.65	3	0.0601169	0.0582475	0	0.144065
Southern WA	2011	2	23	22	33.68	2	0.0827945	0.0849802	0	0.209486
Southern WA	2011	3	18	17	28.38	1	0.0459804	0.0490196	0	0.147059
Southern WA	2011	4	22	19	37.79	4	0.145985	0.134825	0	0.354494
Southern WA	2011	5	20	19	31.15	4	0.158424	0.146199	0	0.348299
Southern WA	2011	6	15	14	22.57	2	0.121104	0.12987	0	0.324675
Southern WA	2011	7	20	19	31.27	10	0.311629	0.300705	0.11057	0.550594
Southern WA	2011	8	18	17	29.3	8	0.351342	0.330425	0.0781837	0.751102
Southern WA	2011	9	22	21	34.81	8	0.274766	0.265602	0.10276	0.464851
Southern WA	2011	10	37	26	54.68	45	0.916259	0.905466	0.539898	1.37958
Southern WA	2011	11	27	26	42.4	14	0.367381	0.348968	0.128199	0.691372
Southern WA	2011	12	28	27	44.59	30	0.789818	0.780496	0.455119	1.23011
Southern WA	2012	1	26	25	40.6	9	0.248017	0.238867	0.0841918	0.462725
Southern WA	2012	2	26	25	38.73	16	0.472759	0.469655	0.243369	0.747
Southern WA	2012	3	24	23	37.99	14	0.437315	0.401904	0.105767	0.909523
Southern WA	2012	4	29	26	45.14	4	0.0797734	0.0766729	0.014298	0.171099
Southern WA	2012	5	31	27	47.56	4	0.0842123	0.0790123	0.0185185	0.171716
Southern WA	2012	6	32	27	46.57	3	0.0886897	0.0755858	0	0.200531
Southern WA	2012	7	31	30	47.38	5	0.135273	0.135354	0.030303	0.25012
Southern WA	2012	8	27	27	40.68	21	0.565203	0.558189	0.284464	0.885045
Southern WA	2012	9	35	34	52.93	26	0.569188	0.564668	0.39138	0.757087
Southern WA	2012	10	27	24	41	13	0.366044	0.357698	0.162103	0.605346
Southern WA	2012	11	37	29	56.25	43	0.870578	0.837862	0.450568	1.40802
Southern WA	2012	12	25	23	40.29	8	0.217594	0.213395	0.0827718	0.37867
Southern WA	2013	1	28	27	42.52	0	0	0	0	0
Southern WA	2013	2	28	26	41.35	2	0.0479099	0.0384615	0	0.125169
Southern WA	2013	3	35	30	54.38	0	0	0	0	0
Southern WA	2013	4	31	28	45.47	1	0.0293478	0.0310559	0	0.0931677
Southern WA	2013	5	29	26	45.14	0	0	0	0	0
Southern WA	2013	6	34	31	51.79	3	0.0643237	0.0621186	0	0.144442
Southern WA	2013	7	35	32	52.9	1	0.0151974	0.0164474	0	0.0493421
Southern WA	2013	8	38	32	52.05	9	0.201251	0.196207	0.0724744	0.353989
Southern WA	2013	9	36	32	53.69	72	1.60159	1.5915	0.974726	2.32418
Southern WA	2013	10	43	35	68.09	277	4.43213	4.39189	3.0215	5.95563
Southern WA	2013	11	34	31	50.46	17	0.376957	0.365219	0.163137	0.638549
Southern WA	2013	12	32	30	49.15	9	0.203382	0.199666	0.0888889	0.341648
Southern WA	2014	1	38	36	57.9	7	0.141479	0.1358	0.0358751	0.276664
Southern WA	2014	2	36	32	52.95	1	0.0173438	0.0195312	0	0.0585938
Southern WA	2014	3	34	30	53.44	2	0.046059	0.045045	0	0.116959
Southern WA	2014	4	34	32	51.05	4	0.0822366	0.0758883	0.0205568	0.168438
Southern WA	2014	5	31	30	46.28	0	0	0	0	0
Southern WA	2014	6	36	35	54.82	6	0.118975	0.114622	0.0338552	0.220101
Southern WA	2014	7	34	31	53.19	20	0.391244	0.376644	0.152139	0.713185
Southern WA	2014	8	36	33	56.29	64	1.29026	1.28379	0.90114	1.69936
Southern WA	2014	9	34	31	49.09	81	1.87254	1.86122	1.33355	2.52133
Southern WA	2014	10	34	32	51.38	135	2.86167	2.82657	1.97728	3.94754
Southern WA	2014	11	31	29	47.57	39	0.873545	0.869717	0.451957	1.33106
Southern WA	2014	12	31	28	49.03	28	0.685908	0.680182	0.374102	1.04209
Southern WA	2015	1	30	28	45.58	13	0.319416	0.317166	0.132089	0.518418
Southern WA	2015	2	26	25	41.64	5	0.148526	0.138972	0.0239521	0.315804
Southern WA	2015	3	33	30	52.03	0	0	0	0	0
Southern WA	2015	4	41	35	59.24	2	0.0295096	0.0342173	0	0.0862917
Southern WA	2015	5	33	31	48.36	9	0.199671	0.195804	0.0814857	0.327895
Southern WA	2015	6	35	30	54.03	5	0.0967247	0.0908583	0.0202083	0.191703
Southern WA	2015	7	37	31	56.47	33	0.641537	0.638749	0.376487	0.954867
Southern WA	2015	8	32	31	48.53	627	13.5137	13.4176	9.69303	17.5283
Southern WA	2015	9	31	28	44.1	158	4.26136	4.16207	2.24523	6.73229
Southern WA	2015	10	22	19	33.02	33	1.25907	1.21592	0.530838	2.1336
Southern WA	2015	11	34	28	51.1	13	0.308069	0.293989	0.11576	0.544212
Southern WA	2015	12	26	23	41.26	4	0.0812109	0.0740646	0.01562	0.164174
Southern WA	2016	1	31	28	46.91	0	0	0	0	0
Southern WA	2016	2	32	29	47.91	4	0.0936057	0.0856844	0.0191571	0.198938
Southern WA	2016	3	35	32	48.27	12	0.249197	0.239063	0.0501337	0.48169
Southern WA	2016	4	33	30	43.55	16	0.414628	0.390827	0.0833279	0.880501
Southern WA	2016	5	36	33	51.68	3	0.0349596	0.0275482	0	0.0939097
Southern WA	2016	6	34	30	46.72	2	0.0448914	0.0416667	0	0.112573
Southern WA	2016	7	31	27	40.75	9	0.218327	0.208998	0.0540123	0.422869
Southern WA	2016	8	31	29	40.79	32	0.797574	0.764545	0.352657	1.38877
Southern WA	2016	9	30	28	40.28	35	0.935721	0.937312	0.602798	1.2821
Southern WA	2016	10	32	28	42.79	4	0.0899787	0.0858449	0.0132767	0.186411
Southern WA	2016	11	34	25	43.29	7	0.150897	0.140963	0.0181818	0.341612
Southeast AK	2006	6	2	2	1.2	0	0	0	0	0
Southeast AK	2006	7	2	2	1.2	0	0	0	0	0
Southeast AK	2006	10	2	2	2	0	0	0	0	0
Southeast AK	2006	11	2	2	2	0	0	0	0	0
Southeast AK	2006	12	2	2	2	0	0	0	0	0
Southeast AK	2007	1	1	1	1	0	0	0	0	0
Southeast AK	2007	2	2	2	2	0	0	0	0	0
Southeast AK	2007	3	2	2	2	0	0	0	0	0
Southeast AK	2007	4	1	1	1	0	0	0	0	0
Southeast AK	2007	5	1	1	1	0	0	0	0	0
Southeast AK	2007	6	2	2	1.5	0	0	0	0	0
Southeast AK	2007	7	4	3	3	0	0	0	0	0
Southeast AK	2007	8	2	2	1.4	0	0	0	0	0
Southeast AK	2007	9	2	2	1.1	0	0	0	0	0
Southeast AK	2007	10	4	4	1.8	0	0	0	0	0
Southeast AK	2007	11	3	3	1.5	0	0	0	0	0
Southeast AK	2007	12	3	3	1.4	0	0	0	0	0
Southeast AK	2008	1	4	4	1.8	0	0	0	0	0
Southeast AK	2008	2	2	2	1.4	0	0	0	0	0
Southeast AK	2008	3	1	1	1	0	0	0	0	0
Southeast AK	2008	4	2	2	1.4	0	0	0	0	0
Southeast AK	2008	5	2	2	1.4	0	0	0	0	0
Southeast AK	2008	6	3	3	2.7	0	0	0	0	0
Southeast AK	2008	7	6	5	4.29	0	0	0	0	0
Southeast AK	2008	8	8	5	6.49	0	0	0	0	0
Southeast AK	2008	9	3	3	3.19	0	0	0	0	0
Southeast AK	2008	10	14	12	13.16	0	0	0	0	0
Southeast AK	2008	11	12	9	14.24	0	0	0	0	0
Southeast AK	2008	12	11	9	11.92	0	0	0	0	0
Southeast AK	2009	1	10	8	10.89	0	0	0	0	0
Southeast AK	2009	2	7	6	8.74	0	0	0	0	0
Southeast AK	2009	3	12	10	13.17	0	0	0	0	0
Southeast AK	2009	4	9	9	8.27	0	0	0	0	0
Southeast AK	2009	5	11	9	13.49	0	0	0	0	0
Southeast AK	2009	6	10	9	6.72	0	0	0	0	0
Southeast AK	2009	7	6	6	6.74	0	0	0	0	0
Southeast AK	2009	8	9	7	10.38	0	0	0	0	0
Southeast AK	2009	9	9	7	9.68	0	0	0	0	0
Southeast AK	2009	10	6	6	5.44	0	0	0	0	0
Southeast AK	2009	11	4	4	4.58	0	0	0	0	0
Southeast AK	2009	12	6	6	5.71	0	0	0	0	0
Southeast AK	2010	1	8	5	10.87	0	0	0	0	0
Southeast AK	2010	2	6	5	7.4	0	0	0	0	0
Southeast AK	2010	3	3	2	5.22	0	0	0	0	0
Southeast AK	2010	4	7	6	8.88	0	0	0	0	0
Southeast AK	2010	5	5	5	5.19	0	0	0	0	0
Southeast AK	2010	6	8	7	8.68	0	0	0	0	0
Southeast AK	2010	7	8	8	7.08	0	0	0	0	0
Southeast AK	2010	8	10	8	12.05	0	0	0	0	0
Southeast AK	2010	9	6	6	5.77	0	0	0	0	0
Southeast AK	2010	10	10	9	13.22	0	0	0	0	0
Southeast AK	2010	11	4	4	5.27	0	0	0	0	0
Southeast AK	2010	12	6	5	8.32	0	0	0	0	0
Southeast AK	2011	1	8	6	11.14	0	0	0	0	0
Southeast AK	2011	2	4	4	5.41	0	0	0	0	0
Southeast AK	2011	3	7	6	7.25	0	0	0	0	0
Southeast AK	2011	4	10	7	13.28	0	0	0	0	0
Southeast AK	2011	5	6	5	9.79	0	0	0	0	0
Southeast AK	2011	6	5	5	6.75	0	0	0	0	0
Southeast AK	2011	7	4	4	5.37	0	0	0	0	0
Southeast AK	2011	8	5	5	5.92	0	0	0	0	0
Southeast AK	2011	9	6	6	7.19	0	0	0	0	0
Southeast AK	2011	10	3	3	3.51	0	0	0	0	0
Southeast AK	2011	11	5	4	6.46	0	0	0	0	0
Southeast AK	2011	12	5	5	4.46	0	0	0	0	0
Southeast AK	2012	1	5	4	6.46	0	0	0	0	0
Southeast AK	2012	2	6	5	6.88	0	0	0	0	0
Southeast AK	2012	3	3	3	3.64	0	0	0	0	0
Southeast AK	2012	4	5	4	5.33	0	0	0	0	0
Southeast AK	2012	5	8	7	10.14	0	0	0	0	0
Southeast AK	2012	6	9	7	9.17	0	0	0	0	0
Southeast AK	2012	7	6	4	10.17	0	0	0	0	0
Southeast AK	2012	8	8	7	10.27	0	0	0	0	0
Southeast AK	2012	9	6	6	5.81	0	0	0	0	0
Southeast AK	2012	10	10	8	9.14	0	0	0	0	0
Southeast AK	2012	11	11	9	11.24	0	0	0	0	0
Southeast AK	2012	12	8	7	4.78	0	0	0	0	0
Southeast AK	2013	1	8	8	6.03	0	0	0	0	0
Southeast AK	2013	2	16	13	15.24	0	0	0	0	0
Southeast AK	2013	3	15	14	13.71	0	0	0	0	0
Southeast AK	2013	4	12	11	11.67	0	0	0	0	0
Southeast AK	2013	5	11	10	12.63	0	0	0	0	0
Southeast AK	2013	6	16	14	16.46	0	0	0	0	0
Southeast AK	2013	7	12	10	15.05	0	0	0	0	0
Southeast AK	2013	8	9	8	8.44	0	0	0	0	0
Southeast AK	2013	9	12	10	15.11	0	0	0	0	0
Southeast AK	2013	10	9	8	10.59	0	0	0	0	0
Southeast AK	2013	11	9	9	10.24	0	0	0	0	0
Southeast AK	2013	12	8	7	8.64	0	0	0	0	0
Southeast AK	2014	1	11	11	9.51	0	0	0	0	0
Southeast AK	2014	2	12	9	12.46	0	0	0	0	0
Southeast AK	2014	3	10	9	10.95	0	0	0	0	0
Southeast AK	2014	4	12	11	12.66	0	0	0	0	0
Southeast AK	2014	5	10	8	11.05	0	0	0	0	0
Southeast AK	2014	6	11	10	9.75	0	0	0	0	0
Southeast AK	2014	7	10	10	10.05	0	0	0	0	0
Southeast AK	2014	8	9	8	11.25	0	0	0	0	0
Southeast AK	2014	9	7	6	9.35	0	0	0	0	0
Southeast AK	2014	10	6	5	9.03	0	0	0	0	0
Southeast AK	2014	11	8	5	12.38	0	0	0	0	0
Southeast AK	2014	12	8	6	6.17	0	0	0	0	0
Southeast AK	2015	1	9	8	8.23	0	0	0	0	0
Southeast AK	2015	2	7	7	8.45	0	0	0	0	0
Southeast AK	2015	3	9	7	9.63	0	0	0	0	0
Southeast AK	2015	4	8	6	6.93	0	0	0	0	0
Southeast AK	2015	5	9	9	9.85	0	0	0	0	0
Southeast AK	2015	6	8	7	10.83	0	0	0	0	0
Southeast AK	2015	7	8	7	10.85	0	0	0	0	0
Southeast AK	2015	8	8	7	11.79	0	0	0	0	0
Southeast AK	2015	9	6	6	7.76	0	0	0	0	0
Southeast AK	2015	10	6	6	6.48	0	0	0	0	0
Southeast AK	2015	11	7	7	9.47	0	0	0	0	0
Southeast AK	2015	12	7	6	9.45	0	0	0	0	0
Southeast AK	2016	1	12	7	19.51	11	0.76249	0.714286	0	1.98621
Southeast AK	2016	2	5	5	6.08	0	0	0	0	0
Southeast AK	2016	3	7	5	10.33	0	0	0	0	0
Southeast AK	2016	4	8	7	11.89	0	0	0	0	0
Southeast AK	2016	5	4	4	5.46	0	0	0	0	0
Southeast AK	2016	6	7	7	8.45	0	0	0	0	0
Southeast AK	2016	7	8	7	11.47	0	0	0	0	0
Southeast AK	2016	8	6	6	6.26	0	0	0	0	0
Southeast AK	2016	9	10	10	11.27	0	0	0	0	0
Southeast AK	2016	10	9	9	10.5	0	0	0	0	0
Southeast AK	2016	11	8	7	10.24	0	0	0	0	0
